# Supplementary material for: Chromatin accessibility of the jejunum in two high-yielding laying hen strains under divergent mineral phosphorus supply during the transition to egg laying
Source: Anim Nutr. 2026 Jun 8;26:493–509. doi: 10.1016/j.aninu.2026.01.015 (PMC13356744; doi:10.1016/j.aninu.2026.01.015)
Supplement: Multimedia component 2 [file mmc2.xlsx]

## Sheet: samtools_alignment_plot-1
Table S1. ATAC sequence statistics.
Sample ID	Total Reads	Mapped	Unmapped	MACS2 peak count
101	76202144	75647289	554855	72503
102	63427502	62868097	559405	14976
103	89240370	88531695	708675	89295
105	59060574	58466356	594218	66049
106	81937014	81281151	655863	54998
107	71976110	71333316	642794	55759
108	55951864	55194628	757236	61789
109	58994862	58078055	916807	62949
111	70307118	69716930	590188	41985
112	45106208	44681657	424551	3554
113	71510432	70884012	626420	47716
114	68467212	67549495	917717	49383
115	125295072	124030893	1264179	85429
116	71870784	71331853	538931	38925
117	70249984	69734015	515969	51288
118	54088966	53401205	687761	12359
119	58879566	58424578	454988	26501
120	93316750	92322727	994023	78644
121	43122064	42718788	403276	11384
122	118532958	117495699	1037259	94469
123	78921934	78398949	522985	38563
124	96245856	95033986	1211870	78800
125	29569110	29325855	243255	27124
126	46860112	46402179	457933	32748
127	53989258	53596944	392314	4625
128	55071902	54586339	485563	22734
129	68461284	67823572	637712	59894
130	28417830	28156346	261484	21340
131	46116932	45531442	585490	38305
132	45660694	45252556	408138	27879
133	46219622	45763086	456536	30236
134	56832256	56289914	542342	42084
135	67754574	67043717	710857	42920
136	44578630	44242595	336035	38148
137	38475986	38125693	350293	36090
138	46352474	45956023	396451	36090
139	60999910	60452768	547142	41865
140	55789766	55165463	624303	56676
141	41690044	41192278	497766	17725
142	44104712	43468017	636695	27749
143	56215122	55488877	726245	29520
144	50797328	50165101	632227	12676
145	53483564	52519984	963580	35482
146	49141024	48498428	642596	4940
147	56061688	54372599	1689089	21193
148	61335632	60608650	726982	30070
149	63075530	62254828	820702	37425
150	42118342	41465709	652633	2578
151	34908508	34389540	518968	8857
152	55944004	55249674	694330	25617
153	63154786	62232483	922303	35014
154	70300306	69476953	823353	30758
155	64133834	63406719	727115	27221
156	59337784	58647771	690013	34528
157	59103522	58388570	714952	45689
158	49408390	48731606	676784	28804
159	54611586	53724080	887506	42903
160	49837756	49190834	646922	16225
161	47763640	46550404	1213236	2089
162	40056972	39555629	501343	6626
163	52509934	51911957	597977	10283
164	51919856	51002047	917809	3108
165	99487472	94164974	5322498	50197
166	48291746	47567400	724346	35703
167	54595614	53294640	1300974	21511
168	49009902	48484316	525586	34815
169	48072298	47508217	564081	30163
170	49619138	48936600	682538	16184
171	50434422	49566651	867771	23200
172	58163420	57453738	709682	37630
173	45745828	44866669	879159	11422
174	66616320	65677205	939115	37179
175	53111252	52215411	895841	38145
176	50772432	49917601	854831	22063
177	60676754	59972964	703790	40765
178	51708178	51070354	637824	35362
179	51560872	50888831	672041	14174
180	48517288	47678641	838647	46326
AVE	5.86058e+07	5.78538e+07	751996	34974.3

## Sheet: Table S2
Table S2 Mapping statistics of assay for transposase-accessible chromatin using sequencing (ATAC-Seq) reads.
Sample name	Sample ID	Total reads	Mapped reads1	chrM reads2	Usable reads	Usable reads, %	Total peaks	TSS peaks, %3	Merged replicate peaks4	Consensus peaks5
LB_week19_P+	137	63429188	62399618	2155143	11899020	18.7595	36090	27.8138	207590	286062
LB_week19_P+	102	46353738	45680323	2160236	11370398	24.5296	14976	26.9832
LB_week19_P+	106	81939172	80526054	898168	34479600	42.0795	54998	17.8897
LB_week19_P+	112	45107290	44273646	950918	7985708	17.7038	3554	29.1503
LB_week19_P+	116	71872606	70613090	749306	25422448	35.3715	38925	18.3918
LB_week19_P+	118	54089336	52744073	919501	19371358	35.8136	12359	19.2815
LB_week19_P+	123	78923784	77808609	6561366	30193240	38.2562	38563	13.3833
LB_week19_P+	127	53990830	52992012	1125045	12006416	22.2379	4625	22.5297
LB_week19_P+	131	46117964	45296887	2670766	13808892	29.9425	38305	27.0278
LB_week19_P+	135	67754952	66726443	3697224	12374946	18.2643	42920	26.5238
LB_week24_P+	178	50816964	49827901	4486097	15669134	30.8345	35362	24.4896	112749
LB_week24_P+	144	51725840	50789933	4083894	7136052	13.7959	12676	36.5178
LB_week24_P+	147	56085582	54045860	2951110	10264600	18.3017	21193	33.5866
LB_week24_P+	150	42133724	41069142	1163802	6894860	16.3642	2578	34.0186
LB_week24_P+	156	59360190	58297208	3671675	16582308	27.9351	34528	25.5155
LB_week24_P+	160	49853896	48927482	3831538	8788546	17.6286	16225	33.0231
LB_week24_P+	161	47781094	46243365	4514825	4266396	8.92905	2089	44.7104
LB_week24_P+	168	49026652	48190120	2775875	13509414	27.5552	34815	25.8481
LB_week24_P+	172	58182660	57142164	3404058	15387744	26.4473	37630	25.6179
LB_week24_P+	174	66639462	65266823	3033769	18050882	27.0874	37179	25.4983
LB_week19_P-	103	89242746	87543526	671993	42822176	47.9839	89295	11.4183	199775
LB_week19_P-	107	71977980	70793967	516317	44878718	62.3506	55759	18.3109
LB_week19_P-	113	71512366	70207198	1551980	28808150	40.2842	47716	21.2801
LB_week19_P-	119	58881052	57843395	724177	20830550	35.3773	26501	23.6784
LB_week19_P-	122	118533862	116102742	4050892	59826794	50.4723	94469	12.7417
LB_week19_P-	125	29569802	29216428	843901	6240570	21.1045	27124	34.8916
LB_week19_P-	130	28418078	27977251	1692590	5012468	17.6383	21340	39.9625
LB_week19_P-	133	46219994	45581901	2726152	7771486	16.8141	30236	33.1228
LB_week19_P-	140	55791356	54930575	1961734	21742844	38.9717	56676	21.1395
LB_week24_P-	180	56237880	54863517	2711121	20495238	36.4438	46326	22.5856	137713
LB_week24_P-	143	48533568	47415239	2795177	23267424	47.9409	29520	6.36856
LB_week24_P-	146	49160124	48170077	3091200	8170772	16.6207	4940	37.6721
LB_week24_P-	149	63098034	61961107	5465974	12994126	20.5936	37425	26.6106
LB_week24_P-	155	64157132	63009629	2770541	15822724	24.6625	27221	26.2077
LB_week24_P-	159	54629632	53441967	4615451	16739274	30.6414	42903	23.7769
LB_week24_P-	163	52530946	51600735	3931786	7711840	14.6806	10283	38.2476
LB_week24_P-	166	48309266	47264836	3497498	14211634	29.418	35703	26.1631
LB_week24_P-	169	48088246	47233441	2616151	12227828	25.4279	30163	25.9556
LB_week24_P-	176	50789858	49592124	3336988	16257370	32.0091	22063	23.2153
LSL_week19_P+	108	55953654	54813509	953309	29735612	53.1433	61789	20.4875	176132
LSL_week19_P+	111	70309210	69011119	1229830	25852478	36.7697	41985	21.0861
LSL_week19_P+	115	125298862	122510128	1344358	56353896	44.9756	85429	16.4464
LSL_week19_P+	117	70251548	69087504	1591134	25653108	36.5161	51288	19.3437
LSL_week19_P+	124	96246606	94106527	1738323	41493244	43.1114	78800	16.3084
LSL_week19_P+	126	46860506	46089654	2963364	11510768	24.5639	32748	31.037
LSL_week19_P+	132	45660974	45023657	3089733	7659340	16.7744	27879	34.4525
LSL_week19_P+	134	56833730	56039216	2926759	14470112	25.4604	42084	26.8582
LSL_week19_P+	138	38476278	37932612	2265668	12394490	32.2133	36090	27.5506
LSL_week24_P+	177	44120614	43114124	1727226	16904124	38.3134	40765	24.0795	123263
LSL_week24_P+	142	60697058	59640166	4452190	12619494	20.7909	27749	29.5578
LSL_week24_P+	145	53502152	52155203	1963048	16397982	30.6492	35482	27.1011
LSL_week24_P+	152	55964938	54808287	2112917	14817260	26.476	25617	30.1245
LSL_week24_P+	153	63180520	61796822	1522523	13899978	22.0004	35014	26.4523
LSL_week24_P+	157	59124506	58012667	3180477	24405564	41.2783	45689	22.6991
LSL_week24_P+	164	51940504	50575079	5426237	5013826	9.65302	3108	43.4041
LSL_week24_P+	167	54616046	52901573	4882500	10583190	19.3774	21511	34.0291
LSL_week24_P+	171	50454804	49246668	2817264	7740782	15.342	23200	32.2069
LSL_week24_P+	173	45761782	44513383	2220351	9047440	19.7707	11422	37.9356
LSL_week19_P-	139	76202684	74927205	1514591	15129582	19.8544	41865	25.9764	213425
LSL_week19_P-	101	61001452	60153032	3854058	44636128	73.1722	72503	12.9774
LSL_week19_P-	105	59062062	57872251	808334	32972142	55.8263	66049	18.1714
LSL_week19_P-	109	58996820	57579125	3229562	34397678	58.3043	62949	20.6485
LSL_week19_P-	114	68468902	66753482	1169483	26697368	38.992	49383	20.8533
LSL_week19_P-	120	93317446	91419933	1272380	41221432	44.1733	78644	16.1538
LSL_week19_P-	121	43123192	42243776	815802	9842736	22.8247	11384	32.2558
LSL_week19_P-	128	55072230	54033110	563355	29927292	54.3419	22734	20.5903
LSL_week19_P-	129	68462764	67530362	11252107	28508344	41.6407	59894	20.4945
LSL_week19_P-	136	44578920	44021771	3969352	14191192	31.8339	38148	26.3448
LSL_week24_P-	179	41706002	40796052	2108070	6779846	16.2563	14174	37.9992	138824
LSL_week24_P-	141	51580010	50554805	3368914	13971468	27.087	17725	32.3103
LSL_week24_P-	148	61357184	60223700	3836292	11746448	19.1444	30070	28.999
LSL_week24_P-	151	34921714	34079103	574204	6622758	18.9646	8857	36.4909
LSL_week24_P-	154	70326670	68976192	1890309	12986716	18.4663	30758	28.1228
LSL_week24_P-	158	49426734	48385076	3760022	12754398	25.8047	28804	28.4301
LSL_week24_P-	162	40070928	39094324	1255338	16445632	41.0413	6626	7.33474
LSL_week24_P-	165	99520782	93571624	5389187	28451518	28.5885	50197	22.1726
LSL_week24_P-	170	49636780	48584642	2973519	6395848	12.8853	16184	38.1117
LSL_week24_P-	175	53129572	51886441	3821819	14625122	27.5273	38145	25.7596
	Sum	4572083986	4477674312	211209848	1446150284	30.0151	2727995	26.0578	1309471	286062
	Mapped rate, %		97.9351
	Average		5.74061e+07
1 Mapped reads: total reads mapped per million,
2 chrM reads reads from Mitochondreal chromosome.
3 TSS peaks: percentage of reads in the transcription start site.
4 Merged replicate peaks: consolidated set of peaks across biological replicates.
5 Consensus peaks: peaks identified as overlapping across all experimental samples.

## Sheet: Table S3
Table S3 Differential accessible regions (DAR) analysis results for the main effects (diet, age, and strain) .
			Diet																Age																Strain
Ensembl1	PeakID2	baseMean3	log2 Fold Change4	lfcSE5	Stat6	P-value7	Padj8	Chr9	Start	End	Gene names	HOMER annotation10	HOMER detailed annotation	Distance.to.TSS11		Ensembl	PeakID	baseMean	log2Fold Change	lfcSE	Stat	P-value	Padj	Chr	Start	End	Gene name	HOMER annotation	HOMER detailed annotation	Distance.to.TSS		Ensembl	PeakID	baseMean	log2Fold Change	lfcSE	Stat	P-value	Padj	Chr	Start	End	Gene name	HOMER annotation	HOMER detailed annotation	Distance.to.TSS
ENSGALG00000029526	154425	5.68483	1.94973	0.346358	5.62924	1.81e-08	0.005178	25	3238076	3238566		exon (ENSGALG00000066190, exon 3 of 4)	lncRNA-exon (ENSGALG00000066190, exon 3 of 4)	551		ENSGALG00000047985	167977	46.8127	2.40069	0.21509	11.1613	6.31e-29	1.17e-23	3	19001025	19001806		Intergenic	Intergenic	-3120		ENSGALG00000062189	285345	81.5487	2.68899	0.129688	20.7343	1.7e-95	4.86e-90	Z	73366449	73368238		promoter-TSS (ENSGALG00000062189)	lncRNA-promoter-TSS (ENSGALG00000062189)	57
ENSGALG00000017316	49998	4.30005	-2.77214	0.544572	-5.09049	3.57e-07	0.0510812	1	196112840	196113011	UCP3	intron (ENSGALG00000017314, intron 32 of 32)	protein_coding-intron (ENSGALG00000017314, intron 31 of 31)	-3895		ENSGALG00000065929	85943	2163.98	-1.29032	0.130326	-9.90073	4.13e-23	3.08e-18	16	1838606	1841862	ENSGALG00000065929	TTS (ENSGALG00000032282)	protein_coding-TTS (ENSGALG00000032282)	-29		ENSGALG00000064050	85932	19.7453	5.35761	0.361158	14.8345	8.76e-50	1.25e-44	16	1815727	1815964	ENSGALG00000064050	promoter-TSS (ENSGALG00000057141)	rRNA-promoter-TSS (ENSGALG00000057141)	408
ENSGALG00000025675	64532	21.5152	0.644317	0.145595	4.4254	9.63e-06	0.824907	12	3922604	3923247		intron (ENSGALG00000004813, intron 6 of 33)	protein_coding-intron (ENSGALG00000004813, intron 6 of 34)	7715		ENSGALG00000036990	131064	129.838	2.30241	0.232978	9.88253	4.96e-23	3.08e-18	2	124311210	124313410	DECR1	promoter-TSS (ENSGALG00000065929)	protein_coding-promoter-TSS (ENSGALG00000065929)	15086		ENSGALG00000059254	189860	49.3212	5.26746	0.356106	14.7918	1.65e-49	1.58e-44	3	101720447	101721527		intron (ENSGALG00000060971, intron 1 of 1)	lncRNA-intron (ENSGALG00000059254, intron 6 of 8)	1334
ENSGALG00000048178	154511	5.50494	2.20665	0.503088	4.3862	1.15e-05	0.824907	25	3406717	3407281	LOC107049496	intron (ENSGALG00000048178, intron 7 of 11)	protein_coding-intron (ENSGALG00000048178, intron 7 of 11)	9309		ENSGALG00000065213	85929	70.5431	-1.45186	0.152354	-9.52956	1.58e-21	7.35e-17	16	1798749	1799360	ENSGALG00000065213	promoter-TSS (ENSGALG00000065213)	protein_coding-promoter-TSS (ENSGALG00000065213)	-365		ENSGALG00000055976	85940	28.3624	-2.80077	0.195433	-14.331	1.4e-46	1e-41	16	1832841	1833088		promoter-TSS (ENSGALG00000055976)	rRNA-promoter-TSS (ENSGALG00000055976)	-684
ENSGALG00000023581	91519	4.17663	1.94496	0.451037	4.3122	1.62e-05	0.924781	18	3542657	3542926	UTS2R	exon (ENSGALG00000023581, exon 2 of 2)	protein_coding-exon (ENSGALG00000023581, exon 2 of 2)	23712		ENSGALG00000066503	167460	78.1948	1.06992	0.116354	9.19543	3.73e-20	1.39e-15	3	17577256	17578865	ENSGALG00000066503	intron (ENSGALG00000009308, intron 1 of 5)	protein_coding-intron (ENSGALG00000009308, intron 1 of 5)	-20027		ENSGALG00000066533	138014	40.0898	5.21955	0.365758	14.2705	3.34e-46	1.91e-41	2	149630288	149631669		Intergenic	Intergenic	-32119
ENSGALG00000021262	238394	2.13207	1.67143	0.394043	4.24175	2.22e-05	0.999975	6	3906371	3906553	GHITM	intron (ENSGALG00000021262, intron 1 of 10)	protein_coding-intron (ENSGALG00000021262, intron 1 of 10)	6258		ENSGALG00000047985	167976	10.6972	3.76795	0.416548	9.04566	1.49e-19	4.62e-15	3	19000494	19000840		Intergenic	Intergenic	-3869		ENSGALG00000055075	195261	41.1303	-2.75046	0.193941	-14.1819	1.19e-45	5.65e-41	33	3330562	3331945	LOC107049717	intron (ENSGALG00000055075, intron 7 of 28)	protein_coding-intron (ENSGALG00000055075, intron 6 of 28)	6070
ENSGALG00000006877	199371	14.8074	0.694521	0.166354	4.17495	2.98e-05	0.999975	4	8127621	8128702	KLHL4	intron (ENSGALG00000055103, intron 1 of 3)	lncRNA-intron (ENSGALG00000055103, intron 1 of 3)	-16471		ENSGALG00000051987	10879	54.5764	1.53473	0.170821	8.98443	2.6e-19	6.92e-15	1	43579546	43581224		intron (ENSGALG00000051987, intron 1 of 2)	lncRNA-intron (ENSGALG00000051987, intron 1 of 2)	7365		ENSGALG00000067844	45573	18.4078	-4.71499	0.334914	-14.0782	5.17e-45	2.11e-40	1	178552184	178552495		intron (ENSGALG00000019077, intron 2 of 13)	protein_coding-intron (ENSGALG00000019077, intron 2 of 13)	59804
ENSGALG00000036990	131064	129.838	-0.981536	0.236183	-4.15583	3.24e-05	0.999975	2	124311210	124313410	DECR1	TTS (ENSGALG00000032282)	protein_coding-TTS (ENSGALG00000032282)	15086		ENSGALG00000055601	99794	9.19402	3.06204	0.343922	8.90332	5.42e-19	1.26e-14	2	3629833	3630187		TTS (ENSGALG00000055601)	lncRNA-TTS (ENSGALG00000055601)	2098		ENSGALG00000059586	31064	74.7971	-3.10105	0.225297	-13.7643	4.18e-43	1.49e-38	1	118908121	118909918		exon (ENSGALG00000059586, exon 1 of 2)	lncRNA-exon (ENSGALG00000059586, exon 1 of 2)	1418
ENSGALG00000067844	45558	2.0298	1.7055	0.413807	4.12148	3.76e-05	0.999975	1	178513298	178513471		Intergenic	Intergenic	20849		ENSGALG00000051987	10873	24.5033	1.51162	0.173447	8.71519	2.9e-18	6.01e-14	1	43560116	43561104		intron (ENSGALG00000062641, intron 2 of 2)	lncRNA-intron (ENSGALG00000062641, intron 2 of 2)	-12410		ENSGALG00000063967	237681	17.0432	4.35261	0.319351	13.6296	2.67e-42	8.49e-38	6	526896	527975		Intergenic	Intergenic	-6679
ENSGALG00000060061	40297	1.7256	1.90611	0.463394	4.11337	3.9e-05	0.999975	1	156357909	156358064	ENSGALG00000060061	intron (ENSGALG00000016920, intron 1 of 30)	protein_coding-intron (ENSGALG00000016920, intron 1 of 32)	-9045		ENSGALG00000006413	54478	15.6756	1.92084	0.221932	8.65506	4.93e-18	9.17e-14	10	12760820	12761319	CEMIP	intron (ENSGALG00000021171, intron 16 of 21)	protein_coding-intron (ENSGALG00000006413, intron 1 of 28)	-18779		ENSGALG00000059505	214513	27.3475	-8.1823	0.606428	-13.4926	1.73e-41	4.94e-37	4	69572304	69573649		intron (ENSGALG00000059505, intron 1 of 1)	lncRNA-intron (ENSGALG00000059505, intron 1 of 1)	-4107
ENSGALG00000011537	175402	2.04599	-1.93056	0.470649	-4.10191	4.1e-05	0.999975	3	43078230	43078394	PDE10A	intron (ENSGALG00000011537, intron 1 of 23)	protein_coding-intron (ENSGALG00000011537, intron 1 of 23)	10359		ENSGALG00000047985	167978	28.5026	1.69641	0.199624	8.49802	1.93e-17	3.26e-13	3	19002028	19002432		Intergenic	Intergenic	-2306		ENSGALG00000064920	280986	48.8638	2.35129	0.182344	12.8948	4.82e-38	1.25e-33	Z	27268127	27268731		Intergenic	Intergenic	141673
ENSGALG00000003155	96766	53.2212	-0.400615	0.0994795	-4.02711	5.65e-05	0.999975	19	5764225	5766104	SRR	promoter-TSS (ENSGALG00000003108)	protein_coding-promoter-TSS (ENSGALG00000003108)	374		ENSGALG00000026727	167964	38.1219	1.23998	0.146196	8.48165	2.22e-17	3.45e-13	3	18984492	18985142	SLC30A10	exon (ENSGALG00000026727, exon 4 of 4)	protein_coding-exon (ENSGALG00000026727, exon 4 of 4)	6029		ENSGALG00000060645	280785	14.0327	3.19813	0.250332	12.7755	2.25e-37	5.35e-33	Z	25599269	25599755	ENSGALG00000060645	exon (ENSGALG00000062118, exon 3 of 3)	lncRNA-exon (ENSGALG00000062118, exon 3 of 3)	10593
ENSGALG00000002205	81578	7.55852	-0.916017	0.230205	-3.97914	6.92e-05	0.999975	15	2253364	2253609	FBRSL1	intron (ENSGALG00000002205, intron 1 of 19)	protein_coding-intron (ENSGALG00000002205, intron 1 of 17)	14447		ENSGALG00000048768	213011	5.58139	2.82619	0.349302	8.09098	5.92e-16	8.23e-12	4	63319755	63320211		intron (ENSGALG00000048768, intron 2 of 8)	lncRNA-intron (ENSGALG00000048768, intron 2 of 8)	40865		ENSGALG00000036283	153858	35.2824	1.96403	0.155755	12.6097	1.87e-36	4.11e-32	25	1982705	1983917	RBM8A	intron (ENSGALG00000055845, intron 5 of 5)	protein_coding-intron (ENSGALG00000055845, intron 5 of 5)	-3911
ENSGALG00000032405	85906	2.54971	2.28033	0.582011	3.91802	8.93e-05	0.999975	16	1731102	1731460	ZNF226L	intron (ENSGALG00000032405, intron 3 of 4)	protein_coding-intron (ENSGALG00000032405, intron 1 of 2)	1200		ENSGALG00000048768	213015	5.60119	3.09349	0.382592	8.08563	6.18e-16	8.23e-12	4	63330129	63330379		intron (ENSGALG00000048768, intron 2 of 8)	lncRNA-intron (ENSGALG00000048768, intron 2 of 8)	51136		ENSGALG00000058072	220327	16.6696	4.91308	0.397256	12.3676	3.92e-35	8e-31	4	91230612	91231918		Intergenic	Intergenic	6679
ENSGALG00000065988	108253	3.90978	1.13555	0.290191	3.9131	9.11e-05	0.999975	2	32316091	32316380		TTS (ENSGALG00000065988)	lncRNA-TTS (ENSGALG00000065988)	4189		ENSGALG00000064541	167975	19.8098	1.91215	0.237953	8.03585	9.29e-16	1.09e-11	3	18998838	18999192		TTS (ENSGALG00000064541)	lncRNA-TTS (ENSGALG00000064541)	5366		ENSGALG00000067844	45572	18.5925	-3.7283	0.303759	-12.2739	1.25e-34	2.39e-30	1	178549634	178550173		intron (ENSGALG00000019077, intron 2 of 13)	protein_coding-intron (ENSGALG00000019077, intron 2 of 13)	57368
ENSGALG00000059505	214513	27.3475	-0.797767	0.204915	-3.89316	9.89e-05	0.999975	4	69572304	69573649		intron (ENSGALG00000059505, intron 1 of 1)	lncRNA-intron (ENSGALG00000059505, intron 1 of 1)	-4107		ENSGALG00000015405	182703	45.2595	1.11389	0.13863	8.03499	9.36e-16	1.09e-11	3	68709632	68710255	PREP	intron (ENSGALG00000064605, intron 1 of 1)	lncRNA-intron (ENSGALG00000064605, intron 1 of 1)	-8252		ENSGALG00000059505	214516	13.2238	-7.52622	0.617235	-12.1934	3.37e-34	6.02e-30	4	69578423	69579534		intron (ENSGALG00000059505, intron 1 of 1)	lncRNA-intron (ENSGALG00000059505, intron 1 of 1)	-10109
ENSGALG00000040504	83881	9.12432	0.83927	0.215618	3.89239	9.93e-05	0.999975	15	8655166	8655602	GGT5	exon (ENSGALG00000040504, exon 8 of 14)	protein_coding-exon (ENSGALG00000040504, exon 8 of 14)	13778		ENSGALG00000023032	214000	10.115	2.26736	0.28531	7.94701	1.91e-15	2.09e-11	4	68065732	68066099	GRXCR1	intron (ENSGALG00000023032, intron 1 of 3)	protein_coding-intron (ENSGALG00000023032, intron 1 of 3)	21045		ENSGALG00000031327	277132	94.2095	1.04229	0.0856824	12.1646	4.8e-34	7.76e-30	W	5104641	5106051	CHD1W	intron (ENSGALG00000063001, intron 1 of 1)	protein_coding-intron (ENSGALG00000031327, intron 1 of 36)	523
ENSGALG00000058390	184590	1.27666	2.00652	0.517478	3.87749	0.000105538	0.999975	3	77080691	77080842	ENSGALG00000058390	Intergenic	Intergenic	-4156		ENSGALG00000059034	132031	78.8059	1.12777	0.142263	7.92739	2.24e-15	2.32e-11	2	127426053	127428242		intron (ENSGALG00000059034, intron 1 of 2)	lncRNA-intron (ENSGALG00000049542, intron 3 of 3)	960		ENSGALG00000059586	31066	18.8066	-2.34073	0.196185	-11.9312	8.14e-33	1.22e-28	1	118911704	118912525		Intergenic	Intergenic	-1677
ENSGALG00000006723	102006	1.65515	1.87654	0.487678	3.8479	0.000119133	0.999975	2	10453245	10453388	IDI2	exon (ENSGALG00000006703, exon 19 of 19)	protein_coding-exon (ENSGALG00000006703, exon 19 of 19)	6124		ENSGALG00000065879	175804	18.733	2.32543	0.293695	7.91785	2.42e-15	2.37e-11	3	45159615	45160690		intron (ENSGALG00000011562, intron 10 of 12)	protein_coding-intron (ENSGALG00000011562, intron 9 of 11)	-102407		ENSGALG00000000161	282783	11.1265	-3.04622	0.261981	-11.6276	2.98e-31	4.27e-27	Z	45677768	45678670	ISOC1	intron (ENSGALG00000000161, intron 5 of 6)	protein_coding-intron (ENSGALG00000000161, intron 5 of 6)	27815
ENSGALG00000053840	55714	16.3594	0.703667	0.183628	3.83203	0.00012709	0.999975	10	16468163	16468708		intron (ENSGALG00000053840, intron 2 of 2)	lncRNA-intron (ENSGALG00000053840, intron 6 of 9)	9643		ENSGALG00000056728	134373	42.9765	0.92129	0.116644	7.89832	2.83e-15	2.63e-11	2	136748751	136750307		intron (ENSGALG00000043787, intron 7 of 9)	protein_coding-intron (ENSGALG00000043787, intron 7 of 9)	28119		ENSGALG00000017170	46658	93.3261	1.16843	0.101898	11.4667	1.94e-30	2.64e-26	1	181891862	181893453	ALKBH8	promoter-TSS (ENSGALG00000017170)	protein_coding-promoter-TSS (ENSGALG00000017170)	-309
ENSGALG00000058017	80949	3.24807	1.32993	0.349781	3.80218	0.000143428	0.999975	15	607947	608207	HIC2	Intergenic	Intergenic	-25125		ENSGALG00000059974	31278	29.0216	1.35179	0.175658	7.6956	1.41e-14	1.2e-10	1	119736873	119737345		promoter-TSS (ENSGALG00000059974)	lncRNA-promoter-TSS (ENSGALG00000059974)	-1595		ENSGALG00000050289	120954	10.5977	3.78924	0.330714	11.4577	2.15e-30	2.8e-26	2	80347620	80347864		Intergenic	Intergenic	-17585
ENSGALG00000009955	170000	12.9503	0.728305	0.19159	3.80138	0.000143894	0.999975	3	25359284	25359763	ABCG5	exon (ENSGALG00000009958, exon 13 of 13)	protein_coding-exon (ENSGALG00000009958, exon 13 of 13)	-12084		ENSGALG00000004230	53068	44.4922	1.26283	0.164126	7.69428	1.42e-14	1.2e-10	10	7490982	7492159	LIPC	Intergenic	Intergenic	-19880		ENSGALG00000067787	268086	15.9057	-5.30576	0.478772	-11.082	1.53e-28	1.91e-24	9	918357	918603		promoter-TSS (ENSGALG00000067787)	rRNA-promoter-TSS (ENSGALG00000067787)	-940
ENSGALG00000011840	235247	2.9339	-1.55942	0.412075	-3.78431	0.000154136	0.999975	5	53522425	53522620	PPP2R5E	intron (ENSGALG00000011840, intron 1 of 12)	protein_coding-intron (ENSGALG00000011840, intron 2 of 13)	28616		ENSGALG00000056341	277160	26.1935	-2.30045	0.300287	-7.66085	1.85e-14	1.5e-10	W	5736340	5736717	ENSGALG00000056341	intron (ENSGALG00000064632, intron 1 of 2)	protein_coding-intron (ENSGALG00000064632, intron 1 of 2)	59219		ENSGALG00000065844	40933	10.6949	-6.82848	0.617269	-11.0624	1.91e-28	2.28e-24	1	158703679	158704383		intron (ENSGALG00000061116, intron 2 of 2)	lncRNA-intron (ENSGALG00000061116, intron 2 of 2)	-2904
ENSGALG00000055365	80758	2.56112	-1.86796	0.498775	-3.74509	0.000180327	0.999975	14	15982893	15983178		Intergenic	Intergenic	-18667		ENSGALG00000038097	150688	11.6085	1.82706	0.240005	7.61257	2.69e-14	2.08e-10	24	423796	423993	EI24	promoter-TSS (ENSGALG00000038097)	protein_coding-promoter-TSS (ENSGALG00000038097)	82		ENSGALG00000066820	190530	42.9177	2.15328	0.194799	11.0539	2.1e-28	2.4e-24	3	104541053	104541607		promoter-TSS (ENSGALG00000066820)	snRNA-promoter-TSS (ENSGALG00000066820)	-219
ENSGALG00000058049	192264	6.72424	0.853642	0.229106	3.72597	0.000194564	0.999975	3	109485499	109485919		intron (ENSGALG00000040276, intron 5 of 5)	protein_coding-intron (ENSGALG00000040276, intron 6 of 6)	-55623		ENSGALG00000049155	174671	89.6962	-0.833587	0.110447	-7.54739	4.44e-14	3.3e-10	3	40627569	40628731		promoter-TSS (ENSGALG00000049155)	miRNA-promoter-TSS (ENSGALG00000049155)	52		ENSGALG00000067471	193741	25.4961	-4.83378	0.442577	-10.9219	9.06e-28	9.96e-24	31	4700233	4700655	ENSGALG00000067471	Intergenic	Intergenic	21289
ENSGALG00000059262	126423	7.29221	0.883836	0.23803	3.71313	0.000204708	0.999975	2	104342550	104342961		Intergenic	Intergenic	5409		ENSGALG00000066522	192484	112.299	-0.621949	0.0824589	-7.54253	4.61e-14	3.3e-10	3	109980249	109981201		Intergenic	Intergenic	12382		ENSGALG00000060544	31035	17.1485	-2.98972	0.277207	-10.7851	4.05e-27	4.29e-23	1	118809226	118810044		intron (ENSGALG00000059534, intron 4 of 5)	lncRNA-intron (ENSGALG00000059534, intron 4 of 5)	14188
ENSGALG00000045540	9	218.424	-0.54337	0.14821	-3.66622	0.000246159	0.999975	1	26532	27919	CLC2DL5	promoter-TSS (ENSGALG00000045540)	protein_coding-promoter-TSS (ENSGALG00000045540)	-44		ENSGALG00000052419	6624	8.88123	2.28542	0.305299	7.48584	7.11e-14	4.27e-10	1	26108915	26109423		intron (ENSGALG00000032282, intron 3 of 11)	protein_coding-intron (ENSGALG00000032282, intron 3 of 10)	109802		ENSGALG00000053854	17072	8.07711	-6.67795	0.621245	-10.7493	5.97e-27	6.1e-23	1	62140181	62140387	AKR1E2	intron (ENSGALG00000053854, intron 3 of 11)	protein_coding-intron (ENSGALG00000053854, intron 5 of 10)	8667
ENSGALG00000043916	20655	5.89524	0.933966	0.254808	3.66538	0.000246974	0.999975	1	74748845	74749264	NOBOX	Intergenic	Intergenic	12615		ENSGALG00000032282	131069	18.5761	1.7325	0.231019	7.49939	6.41e-14	4.27e-10	2	124324315	124325329	CALB1	Intergenic	Intergenic	6540		ENSGALG00000056830	285564	7.37897	4.84513	0.45518	10.6444	1.85e-26	1.83e-22	Z	77964591	77965694	ENSGALG00000056830	Intergenic	Intergenic	-72620
ENSGALG00000057425	202588	1.7796	1.75716	0.479976	3.66094	0.000251293	0.999975	4	18305148	18305331	ENSGALG00000057425	intron (ENSGALG00000009168, intron 7 of 20)	protein_coding-intron (ENSGALG00000009168, intron 6 of 19)	-125026		ENSGALG00000032282	131074	54.5065	1.61238	0.215372	7.48648	7.07e-14	4.27e-10	2	124337551	124338328	CALB1	intron (ENSGALG00000009424, intron 6 of 16)	protein_coding-intron (ENSGALG00000009424, intron 9 of 19)	-6578		ENSGALG00000014916	282532	7.75831	6.13549	0.577242	10.629	2.19e-26	2.08e-22	Z	43224682	43225280	SPIN1	intron (ENSGALG00000014916, intron 1 of 6)	protein_coding-intron (ENSGALG00000014916, intron 1 of 6)	40102
ENSGALG00000039349	174295	4.50011	1.05005	0.290381	3.61612	0.00029905	0.999975	3	39655192	39655434	DISC1	intron (ENSGALG00000039349, intron 7 of 13)	protein_coding-intron (ENSGALG00000039349, intron 7 of 13)	81479		ENSGALG00000011615	175947	49.307	1.11456	0.148756	7.49251	6.76e-14	4.27e-10	3	45560166	45560842	LOC421583	intron (ENSGALG00000011615, intron 1 of 1)	protein_coding-intron (ENSGALG00000011615, intron 1 of 1)	10090		ENSGALG00000062552	21616	8.52275	-6.18667	0.582382	-10.623	2.33e-26	2.15e-22	1	78809816	78810639	PRSS2	intron (ENSGALG00000014754, intron 2 of 5)	protein_coding-intron (ENSGALG00000014754, intron 2 of 5)	-4776
ENSGALG00000017154	46412	4.18761	1.03451	0.286431	3.61174	0.000304149	0.999975	1	181091342	181091818	ZC3H12C	Intergenic	Intergenic	-69370		ENSGALG00000061003	203959	63.1589	-0.82341	0.109973	-7.48738	7.03e-14	4.27e-10	4	25136748	25137633		intron (ENSGALG00000009650, intron 11 of 21)	protein_coding-intron (ENSGALG00000009650, intron 10 of 21)	-68098		ENSGALG00000058072	220324	10.7249	4.44632	0.42006	10.585	3.5e-26	3.13e-22	4	91225458	91226347		intron (ENSGALG00000058072, intron 1 of 3)	lncRNA-intron (ENSGALG00000058072, intron 1 of 3)	1317
ENSGALG00000010692	265889	2.555	1.29418	0.35847	3.61028	0.000305866	0.999975	8	25111511	25111660	LRP8	intron (ENSGALG00000010692, intron 2 of 17)	protein_coding-intron (ENSGALG00000010692, intron 2 of 16)	51928		ENSGALG00000067330	222831	96.8541	-0.820064	0.109957	-7.45807	8.78e-14	5.02e-10	5	9990719	9991270	RPL27A	intron (ENSGALG00000067686, intron 2 of 3)	lncRNA-intron (ENSGALG00000064912, intron 2 of 2)	113		ENSGALG00000058502	85985	13.1977	-7.46276	0.707427	-10.5492	5.13e-26	4.44e-22	16	2022308	2023355	YLEC13	intron (ENSGALG00000048063, intron 1 of 8)	protein_coding-intron (ENSGALG00000048063, intron 1 of 8)	-3541
ENSGALG00000035629	23228	5.0237	1.14473	0.317154	3.60939	0.000306914	0.999975	1	83866668	83866925	GRAMD1C	intron (ENSGALG00000035629, intron 2 of 18)	protein_coding-intron (ENSGALG00000035629, intron 2 of 18)	-1383		ENSGALG00000064912	230713	36.5524	1.60202	0.214856	7.45625	8.9e-14	5.02e-10	5	37726055	37727142		promoter-TSS (ENSGALG00000017863)	snoRNA-promoter-TSS (ENSGALG00000017863)	-2549		ENSGALG00000057019	20119	7.99856	3.76462	0.357625	10.5267	6.51e-26	5.47e-22	1	72600095	72600452		Intergenic	Intergenic	-3323
ENSGALG00000002216	259206	5.23574	1.10322	0.305755	3.60818	0.000308349	0.999975	8	2599199	2599631	NEK7	intron (ENSGALG00000002216, intron 5 of 8)	protein_coding-intron (ENSGALG00000002216, intron 6 of 10)	16464		ENSGALG00000059243	99798	5.85066	2.50183	0.336791	7.42843	1.1e-13	5.79e-10	2	3640764	3641083		TTS (ENSGALG00000032282)	protein_coding-TTS (ENSGALG00000032282)	1381		ENSGALG00000011577	255308	9.70777	-3.5729	0.339707	-10.5176	7.17e-26	5.86e-22	7	24585188	24585844	CNTNAP5	intron (ENSGALG00000011577, intron 3 of 23)	protein_coding-intron (ENSGALG00000011577, intron 3 of 24)	59518
ENSGALG00000066332	130456	3.54658	1.1461	0.317873	3.60553	0.000311512	0.999975	2	121249986	121250239		Intergenic	Intergenic	5310		ENSGALG00000036990	131065	8.26505	2.3351	0.314446	7.42608	1.12e-13	5.79e-10	2	124313507	124313703	DECR1	TTS (ENSGALG00000067213)	lncRNA-TTS (ENSGALG00000067213)	16381		ENSGALG00000001522	138470	28.4399	-2.40519	0.231694	-10.3809	3.03e-25	2.41e-21	20	947755	948546	PHF20	intron (ENSGALG00000001522, intron 6 of 18)	protein_coding-intron (ENSGALG00000001522, intron 6 of 19)	14755
ENSGALG00000068220	177296	6.01718	1.00047	0.278095	3.5976	0.000321164	0.999975	3	50347549	50347960		intron (ENSGALG00000068220, intron 1 of 2)	lncRNA-intron (ENSGALG00000068220, intron 1 of 2)	14156		ENSGALG00000048768	213013	10.0969	1.82435	0.245452	7.43263	1.06e-13	5.79e-10	4	63327013	63327353		intron (ENSGALG00000048768, intron 2 of 8)	lncRNA-intron (ENSGALG00000048768, intron 2 of 8)	48065		ENSGALG00000066624	41673	9.88845	4.03207	0.388646	10.3747	3.23e-25	2.43e-21	1	165523335	165524154		Intergenic	Intergenic	-277222
ENSGALG00000055509	1986	6.26926	0.89156	0.248621	3.58602	0.000335763	0.999975	1	6532793	6533327		intron (ENSGALG00000046927, intron 1 of 1)	lncRNA-intron (ENSGALG00000046927, intron 1 of 1)	-3378		ENSGALG00000056341	277161	50.5427	-2.11698	0.288827	-7.32958	2.31e-13	1.16e-09	W	5737301	5737792	ENSGALG00000056341	intron (ENSGALG00000064632, intron 1 of 2)	protein_coding-intron (ENSGALG00000064632, intron 1 of 2)	60237		ENSGALG00000033203	190519	7.58104	6.13513	0.591338	10.375	3.22e-25	2.43e-21	3	104513671	104514165	TRIM54	intron (ENSGALG00000034137, intron 2 of 3)	protein_coding-intron (ENSGALG00000034137, intron 2 of 3)	-2410
ENSGALG00000036990	131065	8.26505	-1.12623	0.314493	-3.5811	0.000342144	0.999975	2	124313507	124313703	DECR1	TTS (ENSGALG00000032282)	protein_coding-TTS (ENSGALG00000032282)	16381		ENSGALG00000032282	131085	14.5002	1.35968	0.185661	7.32343	2.42e-13	1.18e-09	2	124358652	124359070	CALB1	Intergenic	Intergenic	-27499		ENSGALG00000066624	41672	6.85356	5.92688	0.573924	10.3269	5.32e-25	3.9e-21	1	165522285	165523010		Intergenic	Intergenic	-276125
ENSGALG00000010881	232757	2.10646	1.91997	0.536929	3.57583	0.000349121	0.999975	5	45578985	45579132	ASB2	intron (ENSGALG00000010881, intron 1 of 8)	protein_coding-intron (ENSGALG00000010881, intron 1 of 9)	-1963		ENSGALG00000043035	45518	126.989	-0.819277	0.112005	-7.31467	2.58e-13	1.2e-09	1	178377687	178378750	SHISA2	Intergenic	Intergenic	-666		ENSGALG00000052398	284022	8.68001	-3.50854	0.341096	-10.2861	8.14e-25	5.82e-21	Z	56206126	56207158	ENSGALG00000052398	intron (ENSGALG00000052398, intron 7 of 11)	protein_coding-intron (ENSGALG00000052398, intron 7 of 11)	13350
ENSGALG00000059663	137295	4.31648	1.01386	0.283649	3.57436	0.00035109	0.999975	2	146783347	146783688		Intergenic	Intergenic	29981		ENSGALG00000064541	167969	38.1644	1.04303	0.142537	7.3176	2.52e-13	1.2e-09	3	18992357	18992841		promoter-TSS (ENSGALG00000043035)	protein_coding-promoter-TSS (ENSGALG00000043035)	-1050		ENSGALG00000054753	157324	12.5739	3.14617	0.306988	10.2485	1.2e-24	8.24e-21	27	1916520	1917400		Intergenic	Intergenic	13591
ENSGALG00000014176	145353	2.21376	-2.00298	0.560654	-3.57257	0.00035349	0.999975	21	4839773	4840050	PLA2G2E	intron (ENSGALG00000043920, intron 7 of 7)	protein_coding-intron (ENSGALG00000043920, intron 7 of 7)	3837		ENSGALG00000052921	130277	24.57	1.19945	0.164351	7.29813	2.92e-13	1.33e-09	2	120864635	120865261		intron (ENSGALG00000052921, intron 1 of 2)	lncRNA-intron (ENSGALG00000052921, intron 1 of 2)	-11397		ENSGALG00000063967	237682	9.36352	3.47825	0.339413	10.2478	1.21e-24	8.24e-21	6	528401	528985		intron (ENSGALG00000054753, intron 3 of 6)	protein_coding-intron (ENSGALG00000054753, intron 5 of 10)	-5422
ENSGALG00000065462	12363	4.08121	1.02457	0.288925	3.54614	0.000390916	0.999975	1	48532521	48532870		intron (ENSGALG00000011809, intron 4 of 12)	protein_coding-intron (ENSGALG00000011809, intron 4 of 12)	-65122		ENSGALG00000065418	66911	27.6553	1.19308	0.163663	7.28982	3.1e-13	1.38e-09	12	11811724	11812467	LHFPL4	intron (ENSGALG00000006571, intron 21 of 22)	protein_coding-intron (ENSGALG00000006571, intron 21 of 22)	12683		ENSGALG00000057141	85936	13.6747	5.75497	0.564179	10.2006	1.97e-24	1.31e-20	16	1820979	1821297		Intergenic	Intergenic	4595
ENSGALG00000058806	8647	7.79807	0.799631	0.225539	3.54542	0.000391985	0.999975	1	34361957	34362651	HMGA2	intron (ENSGALG00000058806, intron 4 of 5)	protein_coding-intron (ENSGALG00000058806, intron 3 of 5)	38688		ENSGALG00000064541	167974	31.2899	1.15668	0.1592	7.26558	3.71e-13	1.61e-09	3	18997777	18998442		intron (ENSGALG00000064541, intron 2 of 2)	lncRNA-intron (ENSGALG00000064541, intron 2 of 2)	4461		ENSGALG00000047610	193454	24.7619	2.50935	0.24623	10.1911	2.17e-24	1.41e-20	31	2313586	2315248	ENSGALG00000047610	intron (ENSGALG00000049026, intron 9 of 11)	protein_coding-intron (ENSGALG00000049026, intron 8 of 10)	-5167
ENSGALG00000004236	250277	5.67736	0.895842	0.253178	3.53839	0.000402579	0.999975	7	5939678	5940080	TRAF3IP1	Intergenic	Intergenic	-3066		ENSGALG00000059974	31282	39.3321	1.059	0.146432	7.23203	4.76e-13	2.01e-09	1	119742924	119743301		intron (ENSGALG00000059974, intron 1 of 1)	lncRNA-intron (ENSGALG00000059974, intron 1 of 1)	4409		ENSGALG00000060971	189859	36.5496	-1.62905	0.160902	-10.1245	4.3e-24	2.73e-20	3	101717485	101719370		promoter-TSS (ENSGALG00000060971)	lncRNA-promoter-TSS (ENSGALG00000060971)	-486
ENSGALG00000029484	14343	10.0101	0.668016	0.189036	3.5338	0.000409627	0.999975	1	53687010	53687509	RIC8B	intron (ENSGALG00000029484, intron 4 of 9)	protein_coding-intron (ENSGALG00000029484, intron 4 of 9)	20296		ENSGALG00000061608	200036	82.3656	0.842054	0.116576	7.2232	5.08e-13	2.1e-09	4	10947519	10948990		Intergenic	Intergenic	-1128		ENSGALG00000025399	41721	17.3198	-2.79906	0.277076	-10.1022	5.4e-24	3.36e-20	1	165925504	165926033		Intergenic	Intergenic	468544
ENSGALG00000006725	54787	7.43065	0.719424	0.20557	3.49966	0.000465852	0.999975	10	13527511	13527909	ACAN	intron (ENSGALG00000006725, intron 1 of 17)	protein_coding-intron (ENSGALG00000006725, intron 1 of 17)	4570		ENSGALG00000008753	165524	160.39	-0.6593	0.0915198	-7.20391	5.85e-13	2.37e-09	3	11968967	11970350	FBXO48	promoter-TSS (ENSGALG00000008745)	protein_coding-promoter-TSS (ENSGALG00000008745)	-88		ENSGALG00000052849	153667	26.7514	-1.89507	0.187824	-10.0896	6.14e-24	3.74e-20	25	1425147	1426130		exon (ENSGALG00000052849, exon 3 of 3)	protein_coding-exon (ENSGALG00000052849, exon 3 of 3)	1420
ENSGALG00000064968	126983	1.74447	-1.78242	0.51034	-3.49261	0.000478323	0.999975	2	107349752	107349924		exon (ENSGALG00000065930, exon 2 of 2)	lncRNA-exon (ENSGALG00000065930, exon 2 of 2)	3175		ENSGALG00000003073	239377	63.8709	-0.772368	0.107368	-7.19363	6.31e-13	2.5e-09	6	9352146	9353367	RHOBTB1	intron (ENSGALG00000003073, intron 3 of 11)	protein_coding-intron (ENSGALG00000003073, intron 2 of 10)	-17342		ENSGALG00000059505	214515	5.44069	-6.3781	0.635842	-10.031	1.11e-23	6.6e-20	4	69575424	69575823		intron (ENSGALG00000048063, intron 2 of 7)	protein_coding-intron (ENSGALG00000048063, intron 2 of 7)	-6754
ENSGALG00000012049	256419	9.48024	-0.71444	0.20474	-3.4895	0.000483932	0.999975	7	28064774	28065221	ZNF148	intron (ENSGALG00000012049, intron 1 of 5)	protein_coding-intron (ENSGALG00000012049, intron 2 of 6)	5757		ENSGALG00000032282	131067	29.1958	1.36712	0.190336	7.18265	6.84e-13	2.6e-09	2	124320169	124321114	CALB1	intron (ENSGALG00000032282, intron 6 of 11)	protein_coding-intron (ENSGALG00000032282, intron 5 of 10)	10720		ENSGALG00000048063	86006	8.37163	-5.83414	0.581695	-10.0296	1.13e-23	6.6e-20	16	2083990	2084699	MHCY8	intron (ENSGALG00000059505, intron 1 of 1)	lncRNA-intron (ENSGALG00000059505, intron 1 of 1)	1596
ENSGALG00000061050	110076	3.44389	1.10954	0.318377	3.48498	0.000492167	0.999975	2	38897262	38897576		intron (ENSGALG00000011439, intron 2 of 16)	protein_coding-intron (ENSGALG00000011439, intron 2 of 16)	62329		ENSGALG00000061608	200033	37.5141	1.14163	0.158928	7.18329	6.81e-13	2.6e-09	4	10945287	10945891		TTS (ENSGALG00000061608)	lncRNA-TTS (ENSGALG00000061608)	1538		ENSGALG00000049491	154550	13.0673	3.27028	0.326206	10.0252	1.18e-23	6.76e-20	25	3499203	3499345	LOC107049673	Intergenic	Intergenic	7648
ENSGALG00000015751	27043	85.806	-0.367661	0.105601	-3.48161	0.000498415	0.999975	1	103860263	103861655	ATP5PF	promoter-TSS (ENSGALG00000015751)	protein_coding-promoter-TSS (ENSGALG00000015751)	-216		ENSGALG00000007408	103553	59.418	-0.772693	0.107806	-7.16743	7.64e-13	2.85e-09	2	15475560	15476290	MPP7	intron (ENSGALG00000007408, intron 2 of 17)	protein_coding-intron (ENSGALG00000007408, intron 2 of 19)	39066		ENSGALG00000057708	27262	13.5544	5.17815	0.51745	10.0071	1.42e-23	7.96e-20	1	104706007	104706337	ENSGALG00000057708	TTS (ENSGALG00000057708)	protein_coding-TTS (ENSGALG00000057708)	908
ENSGALG00000062686	188806	4.50246	0.929864	0.268076	3.46866	0.000523065	0.999975	3	96969208	96969511		Intergenic	Intergenic	-20926		ENSGALG00000032386	205644	63.5738	-0.978015	0.136584	-7.16056	8.03e-13	2.93e-09	4	32761340	32762652	DCLK2	promoter-TSS (ENSGALG00000032386)	protein_coding-promoter-TSS (ENSGALG00000032386)	-125		ENSGALG00000014698	21492	6.43236	-3.40587	0.340612	-9.99924	1.54e-23	8.45e-20	1	78352985	78353250	CASP2	intron (ENSGALG00000014698, intron 2 of 11)	protein_coding-intron (ENSGALG00000014698, intron 2 of 10)	9810
ENSGALG00000035104	73071	17.8493	0.500756	0.144372	3.46852	0.000523335	0.999975	13	12827985	12828613	HAND1	Intergenic	Intergenic	-10355		ENSGALG00000065520	15075	37.8072	-1.14049	0.160334	-7.11319	1.13e-12	4.06e-09	1	55999452	56000077		promoter-TSS (ENSGALG00000012791)	protein_coding-promoter-TSS (ENSGALG00000012791)	-9949		ENSGALG00000065701	36456	7.29692	-4.04993	0.405628	-9.98435	1.78e-23	9.63e-20	1	137724277	137724802	ENSGALG00000065701	promoter-TSS (ENSGALG00000065701)	protein_coding-promoter-TSS (ENSGALG00000065701)	-433
ENSGALG00000067213	99779	2.11495	-1.64152	0.474289	-3.46102	0.000538142	0.999975	2	3579809	3579967		intron (ENSGALG00000055914, intron 3 of 4)	lncRNA-intron (ENSGALG00000067213, intron 1 of 2)	19227		ENSGALG00000063734	200941	40.7111	-1.01289	0.142604	-7.10283	1.22e-12	4.29e-09	4	13320647	13321333		Intergenic	Intergenic	12630		ENSGALG00000050091	85978	27.5027	-3.76456	0.377415	-9.97459	1.97e-23	1.04e-19	16	2001257	2002304	YLEC9	intron (ENSGALG00000059672, intron 7 of 7)	protein_coding-intron (ENSGALG00000059672, intron 7 of 7)	-2408
ENSGALG00000059221	50747	3.12264	-1.38819	0.401157	-3.46046	0.000539258	0.999975	10	674846	675163	ENSGALG00000059221	intron (ENSGALG00000067953, intron 4 of 11)	lncRNA-intron (ENSGALG00000067953, intron 4 of 11)	-36635		ENSGALG00000065487	271282	17.0072	1.25885	0.17752	7.09129	1.33e-12	4.58e-09	9	11659189	11659943		intron (ENSGALG00000006783, intron 10 of 17)	protein_coding-intron (ENSGALG00000006783, intron 10 of 20)	-18100		ENSGALG00000052398	284021	14.9457	-1.97767	0.199802	-9.89815	4.24e-23	2.21e-19	Z	56205015	56206017	ENSGALG00000052398	intron (ENSGALG00000052398, intron 7 of 11)	protein_coding-intron (ENSGALG00000052398, intron 7 of 11)	14476
ENSGALG00000058519	104408	8.00187	0.993091	0.287027	3.45992	0.000540339	0.999975	2	17778198	17778414		intron (ENSGALG00000066339, intron 1 of 2)	lncRNA-intron (ENSGALG00000066339, intron 1 of 2)	-4418		ENSGALG00000061395	163190	67.2009	-0.767732	0.108328	-7.08711	1.37e-12	4.64e-09	3	3698020	3698775		promoter-TSS (ENSGALG00000061395)	lncRNA-promoter-TSS (ENSGALG00000061395)	3350		ENSGALG00000012798	117820	52.8507	-1.39609	0.141119	-9.89297	4.47e-23	2.28e-19	2	64646810	64647685	SSR1	exon (ENSGALG00000012799, exon 11 of 11)	protein_coding-exon (ENSGALG00000012799, exon 11 of 11)	34415
ENSGALG00000017068	44535	3.17626	-1.19816	0.346416	-3.45872	0.000542748	0.999975	1	175552871	175553096	KL	intron (ENSGALG00000017065, intron 8 of 16)	protein_coding-intron (ENSGALG00000017065, intron 6 of 14)	68958		ENSGALG00000062019	277162	13.2895	-2.88208	0.407145	-7.07876	1.45e-12	4.84e-09	W	5738052	5738246	ENSGALG00000062019	intron (ENSGALG00000064632, intron 1 of 2)	protein_coding-intron (ENSGALG00000064632, intron 1 of 2)	-60620		ENSGALG00000014691	284053	5.19694	5.80233	0.588213	9.86434	5.94e-23	2.93e-19	Z	56380380	56380833	PHAX	Intergenic	Intergenic	-4907
ENSGALG00000064187	28249	2.37862	1.38246	0.40001	3.45605	0.000548157	0.999975	1	107856428	107856589		intron (ENSGALG00000064187, intron 1 of 2)	lncRNA-intron (ENSGALG00000064187, intron 1 of 1)	26434		ENSGALG00000013229	18376	108.047	-0.610822	0.0863327	-7.07521	1.49e-12	4.88e-09	1	66852618	66854234	CMAS	intron (ENSGALG00000013229, intron 1 of 8)	protein_coding-intron (ENSGALG00000013229, intron 1 of 7)	316		ENSGALG00000068302	283728	9.83968	-2.59592	0.263463	-9.85307	6.65e-23	3.22e-19	Z	54030465	54031279		Intergenic	Intergenic	4370
ENSGALG00000013929	213379	11.5369	0.692439	0.200378	3.45567	0.000548923	0.999975	4	65425877	65426139	PDGFRA	exon (ENSGALG00000013929, exon 1 of 23)	protein_coding-exon (ENSGALG00000013929, exon 1 of 23)	1899		ENSGALG00000057390	111849	30.0243	1.27752	0.181556	7.0365	1.97e-12	6.33e-09	2	44355221	44355985		exon (ENSGALG00000060006, exon 3 of 3)	protein_coding-exon (ENSGALG00000060006, exon 3 of 3)	3318		ENSGALG00000056298	282447	3.41313	-6.02331	0.613797	-9.8132	9.88e-23	4.71e-19	Z	42021830	42022266		intron (ENSGALG00000012621, intron 18 of 19)	protein_coding-intron (ENSGALG00000012621, intron 17 of 18)	-12138
ENSGALG00000059454	85440	14.6495	-0.655844	0.190332	-3.44579	0.000569403	0.999975	15	12476439	12476901		Intergenic	Intergenic	-6122		ENSGALG00000006601	66916	11.0163	1.7482	0.24938	7.01015	2.38e-12	7.51e-09	12	11829729	11830085	MTMR14	intron (ENSGALG00000006601, intron 2 of 17)	protein_coding-intron (ENSGALG00000006601, intron 2 of 18)	4451		ENSGALG00000062189	285348	14.411	2.41621	0.246802	9.79006	1.24e-22	5.83e-19	Z	73372719	73372847		TTS (ENSGALG00000062189)	lncRNA-TTS (ENSGALG00000062189)	5496
ENSGALG00000000607	154893	9.76852	-0.737354	0.214086	-3.4442	0.000572757	0.999975	26	347445	347599	GPR37L1	Intergenic	Intergenic	-1678		ENSGALG00000055914	99793	21.8818	1.82822	0.261124	7.00133	2.54e-12	7.87e-09	2	3624515	3625595		intron (ENSGALG00000067213, intron 1 of 2)	lncRNA-intron (ENSGALG00000067213, intron 2 of 2)	2002		ENSGALG00000063392	23845	57.2644	-1.79457	0.183615	-9.77357	1.46e-22	6.66e-19	1	86308651	86310382		intron (ENSGALG00000060533, intron 1 of 3)	protein_coding-intron (ENSGALG00000060533, intron 1 of 3)	-6603
ENSGALG00000028770	255532	2.28563	-1.43264	0.416306	-3.44132	0.000578881	0.999975	7	25604315	25604458	INHBB	promoter-TSS (ENSGALG00000065353)	lncRNA-promoter-TSS (ENSGALG00000065353)	40539		ENSGALG00000006525	101659	77.7228	-0.688058	0.0983356	-6.99704	2.61e-12	7.98e-09	2	9543134	9544210	NCAPG2	promoter-TSS (ENSGALG00000006525)	protein_coding-promoter-TSS (ENSGALG00000006525)	-427		ENSGALG00000060533	131390	18.5104	-1.66995	0.170871	-9.77318	1.47e-22	6.66e-19	2	125451545	125452032	TRIQK	intron (ENSGALG00000063392, intron 1 of 2)	lncRNA-intron (ENSGALG00000063392, intron 1 of 2)	5645
ENSGALG00000064772	73696	4.54366	0.909461	0.264984	3.43213	0.000598855	0.999975	13	14513493	14513717		intron (ENSGALG00000032974, intron 10 of 21)	protein_coding-intron (ENSGALG00000032974, intron 10 of 20)	26167		ENSGALG00000026073	102362	36.6199	1.02702	0.146916	6.99055	2.74e-12	8.21e-09	2	12160206	12161225		Intergenic	Intergenic	-17488		ENSGALG00000064920	280963	4.26807	-5.98921	0.615927	-9.72389	2.38e-22	1.07e-18	Z	27171334	27171587		Intergenic	Intergenic	44705
ENSGALG00000056181	157622	7.39528	0.97514	0.284206	3.4311	0.000601142	0.999975	27	3096666	3097236	ENSGALG00000056181	intron (ENSGALG00000056181, intron 1 of 2)	protein_coding-intron (ENSGALG00000048718, intron 1 of 2)	345		ENSGALG00000064541	167968	61.7286	0.95212	0.136239	6.98861	2.78e-12	8.21e-09	3	18989579	18990337		Intergenic	Intergenic	-3691		ENSGALG00000060670	31063	9.46391	-2.81206	0.289642	-9.70877	2.77e-22	1.22e-18	1	118904040	118904469		Intergenic	Intergenic	-2126
ENSGALG00000056933	154390	2.56807	1.44133	0.42008	3.43109	0.000601158	0.999975	25	3157610	3157755	ENSGALG00000056933	TTS (ENSGALG00000056933)	protein_coding-TTS (ENSGALG00000056933)	909		ENSGALG00000014911	279368	35.6362	-0.877768	0.125846	-6.97493	3.06e-12	8.91e-09	Z	16359613	16360503	ARL15	intron (ENSGALG00000014911, intron 1 of 5)	protein_coding-intron (ENSGALG00000014911, intron 1 of 5)	40559		ENSGALG00000006355	223546	46.622	-0.949359	0.0983161	-9.65619	4.63e-22	2.01e-18	5	12799121	12800004	SPTY2D1	promoter-TSS (ENSGALG00000006355)	protein_coding-promoter-TSS (ENSGALG00000006355)	3923
ENSGALG00000012857	15412	5.0424	0.923517	0.269469	3.42717	0.000609906	0.999975	1	56871437	56871767	DENND2A	intron (ENSGALG00000012857, intron 1 of 19)	protein_coding-intron (ENSGALG00000012857, intron 2 of 21)	17977		ENSGALG00000038768	75983	57.644	1.02015	0.146368	6.96974	3.18e-12	9.1e-09	14	2146058	2147298	FAM20C	intron (ENSGALG00000038768, intron 3 of 9)	protein_coding-intron (ENSGALG00000038768, intron 3 of 9)	16171		ENSGALG00000016988	42784	5.45159	-5.73189	0.597138	-9.59895	8.08e-22	3.45e-18	1	169459017	169459514	RUBCNL	intron (ENSGALG00000016988, intron 1 of 15)	protein_coding-intron (ENSGALG00000016988, intron 1 of 16)	-5615
ENSGALG00000067171	42580	2.40088	1.28325	0.374825	3.42361	0.000617959	0.999975	1	168897130	168897337		promoter-TSS (ENSGALG00000067171)	lncRNA-promoter-TSS (ENSGALG00000067171)	6		ENSGALG00000005000	241415	11.8447	1.81242	0.260891	6.94703	3.73e-12	1.05e-08	6	15676745	15677088	COMTD1	intron (ENSGALG00000005000, intron 5 of 6)	protein_coding-intron (ENSGALG00000005000, intron 5 of 6)	5071		ENSGALG00000062787	213956	11.3119	-2.14348	0.223576	-9.58723	9.05e-22	3.81e-18	4	67830848	67831546		Intergenic	Intergenic	51806
ENSGALG00000013710	177835	2.65635	1.31054	0.382952	3.4222	0.000621176	0.999975	3	51822584	51822691	SNX9	intron (ENSGALG00000013710, intron 4 of 17)	protein_coding-intron (ENSGALG00000013710, intron 3 of 16)	14643		ENSGALG00000007025	4295	14.3166	1.95646	0.281879	6.94078	3.9e-12	1.08e-08	1	15743673	15744261	CPNE8	intron (ENSGALG00000046226, intron 8 of 11)	protein_coding-intron (ENSGALG00000046226, intron 8 of 11)	78785		ENSGALG00000067150	281156	25.3853	-1.46288	0.153223	-9.54737	1.33e-21	5.52e-18	Z	28077105	28077803		promoter-TSS (ENSGALG00000067150)	lncRNA-promoter-TSS (ENSGALG00000067150)	2008
ENSGALG00000045125	271621	4.55183	1.08257	0.316652	3.41879	0.000628995	0.999975	9	13047435	13047801	GP5	intron (ENSGALG00000007075, intron 32 of 32)	protein_coding-intron (ENSGALG00000007075, intron 32 of 32)	-5821		ENSGALG00000046226	82304	98.1411	0.892838	0.128674	6.93878	3.95e-12	1.08e-08	15	4819079	4820244	SCARB1	Intergenic	Intergenic	9138		ENSGALG00000063973	193428	9.59679	3.85894	0.404948	9.52947	1.58e-21	6.46e-18	31	2206421	2207162		promoter-TSS (ENSGALG00000057534)	lncRNA-promoter-TSS (ENSGALG00000057534)	52
ENSGALG00000009217	80295	20.9582	0.556784	0.162992	3.41602	0.000635442	0.999975	14	14284628	14285418	TBC1D24	intron (ENSGALG00000009217, intron 3 of 9)	protein_coding-intron (ENSGALG00000009217, intron 3 of 10)	10179		ENSGALG00000004758	140489	20.6667	1.15656	0.166879	6.93053	4.19e-12	1.13e-08	20	6605120	6605881	KCNB1	intron (ENSGALG00000004758, intron 2 of 2)	protein_coding-intron (ENSGALG00000004758, intron 2 of 2)	20351		ENSGALG00000058072	220328	4.4483	5.59566	0.587939	9.51741	1.78e-21	7.15e-18	4	91232294	91232684		Intergenic	Intergenic	7903
ENSGALG00000061320	260442	4.4694	0.991698	0.290788	3.41038	0.000648717	0.999975	8	6100764	6100911		intron (ENSGALG00000003833, intron 39 of 48)	protein_coding-intron (ENSGALG00000003833, intron 40 of 48)	-26218		ENSGALG00000064109	185109	25.8818	1.10228	0.159202	6.9238	4.4e-12	1.17e-08	3	78741438	78742159		Intergenic	Intergenic	-149223		ENSGALG00000013624	123042	30.3152	-2.20414	0.232156	-9.49422	2.22e-21	8.81e-18	2	90173618	90174250	FAM65B	intron (ENSGALG00000013624, intron 2 of 19)	protein_coding-intron (ENSGALG00000013624, intron 2 of 13)	15445
ENSGALG00000064014	235047	11.2534	-0.641921	0.1883	-3.40903	0.000651934	0.999975	5	52969368	52969933	BTBD6	intron (ENSGALG00000011705, intron 3 of 17)	protein_coding-intron (ENSGALG00000011705, intron 3 of 17)	33828		ENSGALG00000055976	85940	28.3624	-1.16341	0.168199	-6.91689	4.62e-12	1.21e-08	16	1832841	1833088		promoter-TSS (ENSGALG00000055976)	rRNA-promoter-TSS (ENSGALG00000055976)	-684		ENSGALG00000056712	69929	3.96653	5.67101	0.598011	9.48312	2.47e-21	9.67e-18	13	977628	978342	ENSGALG00000056712	Intergenic	Intergenic	-4021
ENSGALG00000009222	273946	6.64688	0.795717	0.233487	3.40798	0.000654466	0.999975	9	19527869	19528039	FNDC3B	intron (ENSGALG00000009222, intron 5 of 23)	protein_coding-intron (ENSGALG00000009222, intron 7 of 25)	25680		ENSGALG00000004670	64482	19.424	1.06882	0.154718	6.9082	4.91e-12	1.25e-08	12	3717034	3717356	ATRIP	promoter-TSS (ENSGALG00000036067)	protein_coding-promoter-TSS (ENSGALG00000036067)	1505		ENSGALG00000053510	16	82.1925	0.829153	0.0874607	9.4803	2.54e-21	9.8e-18	1	47989	49637	LOC107055489	intron (ENSGALG00000053510, intron 1 of 5)	protein_coding-intron (ENSGALG00000053510, intron 1 of 5)	2491
ENSGALG00000055976	85940	28.3624	-0.512752	0.150535	-3.40619	0.000658752	0.999975	16	1832841	1833088		promoter-TSS (ENSGALG00000055976)	rRNA-promoter-TSS (ENSGALG00000055976)	-684		ENSGALG00000036067	115107	155.537	-0.757095	0.109596	-6.90807	4.91e-12	1.25e-08	2	56103726	56105117	RBFA	intron (ENSGALG00000004670, intron 1 of 13)	protein_coding-intron (ENSGALG00000004670, intron 1 of 13)	83		ENSGALG00000067471	193740	16.4334	-5.38686	0.568978	-9.4676	2.86e-21	1.09e-17	31	4699457	4699694	ENSGALG00000067471	Intergenic	Intergenic	22157
ENSGALG00000031590	186015	11.2982	0.62043	0.182193	3.40535	0.0006608	0.999975	3	82579023	82579484	B3GAT2	intron (ENSGALG00000015959, intron 4 of 8)	protein_coding-intron (ENSGALG00000015959, intron 5 of 10)	46463		ENSGALG00000064541	167967	16.8388	1.49035	0.215959	6.9011	5.16e-12	1.26e-08	3	18988925	18989221		Intergenic	Intergenic	-4576		ENSGALG00000064151	85784	4.63144	-5.99022	0.633712	-9.4526	3.31e-21	1.24e-17	16	1270305	1271062	ENSGALG00000064151	Intergenic	Intergenic	-1485
ENSGALG00000025253	250048	2.93509	-1.15256	0.338581	-3.40408	0.000663869	0.999975	7	5422439	5422643		intron (ENSGALG00000004045, intron 3 of 15)	protein_coding-intron (ENSGALG00000004045, intron 4 of 19)	43666		ENSGALG00000064605	182697	38.3508	1.08778	0.157592	6.90252	5.11e-12	1.26e-08	3	68698154	68699187		intron (ENSGALG00000064605, intron 1 of 3)	lncRNA-intron (ENSGALG00000064605, intron 1 of 3)	8248		ENSGALG00000065115	86010	10.0226	-5.91304	0.625728	-9.44985	3.39e-21	1.26e-17	16	2103318	2104417	YLEC18	Intergenic	Intergenic	-3222
ENSGALG00000008006	200955	2.22821	1.31159	0.385327	3.40383	0.00066447	0.999975	4	13357174	13357405	CAPN6	intron (ENSGALG00000008006, intron 1 of 11)	protein_coding-intron (ENSGALG00000008006, intron 3 of 13)	21315		ENSGALG00000063575	197318	12.5601	1.59538	0.231123	6.9027	5.1e-12	1.26e-08	4	1153022	1153542		intron (ENSGALG00000055255, intron 1 of 1)	lncRNA-intron (ENSGALG00000055255, intron 1 of 1)	2017		ENSGALG00000056830	285554	8.2504	2.80974	0.29741	9.44737	3.47e-21	1.27e-17	Z	77931249	77932017	ENSGALG00000056830	Intergenic	Intergenic	-39110
ENSGALG00000011200	174909	2.2006	1.38467	0.406921	3.40279	0.000667008	0.999975	3	41370112	41370312	THBS2	Intergenic	Intergenic	-29697		ENSGALG00000014372	215209	38.1204	0.965985	0.14007	6.89647	5.33e-12	1.29e-08	4	73418995	73420794	SLC34A2	Intergenic	Intergenic	37932		ENSGALG00000056963	50391	24.821	-2.14379	0.226988	-9.44447	3.57e-21	1.29e-17	1	196997678	196998436		TTS (ENSGALG00000061577)	lncRNA-TTS (ENSGALG00000061577)	2215
ENSGALG00000065120	184434	9.56736	0.68324	0.200897	3.40095	0.000671513	0.999975	3	76616638	76617096	HTR1E	Intergenic	Intergenic	27160		ENSGALG00000019873	189566	106.589	-0.832441	0.120765	-6.89307	5.46e-12	1.3e-08	3	100533726	100534797	RDH14	exon (ENSGALG00000019873, exon 1 of 2)	protein_coding-exon (ENSGALG00000019873, exon 1 of 2)	288		ENSGALG00000057470	233831	15.4686	-1.77089	0.187663	-9.43654	3.85e-21	1.38e-17	5	49468565	49469916		intron (ENSGALG00000057470, intron 1 of 2)	lncRNA-intron (ENSGALG00000057470, intron 1 of 1)	840
ENSGALG00000041969	135067	7.17661	0.761825	0.224132	3.39901	0.000676311	0.999975	2	138619791	138619983	MTSS1	intron (ENSGALG00000064836, intron 4 of 4)	lncRNA-intron (ENSGALG00000064836, intron 1 of 2)	-8621		ENSGALG00000056941	200723	26.0251	1.2511	0.182268	6.86405	6.69e-12	1.58e-08	4	12570590	12571411		exon (ENSGALG00000056941, exon 1 of 1)	lncRNA-exon (ENSGALG00000056941, exon 1 of 1)	340		ENSGALG00000063967	237679	5.65058	5.28332	0.563471	9.37638	6.83e-21	2.41e-17	6	526051	526507		Intergenic	Intergenic	-7836
ENSGALG00000034516	90625	4.68606	0.932754	0.274576	3.39707	0.000681118	0.999975	18	1450006	1450313	SHISA6	intron (ENSGALG00000034516, intron 2 of 4)	protein_coding-intron (ENSGALG00000034516, intron 2 of 4)	27877		ENSGALG00000014843	180419	38.1435	-1.04569	0.152542	-6.85505	7.13e-12	1.66e-08	3	60190152	60190666	TPD52L1	promoter-TSS (ENSGALG00000014843)	protein_coding-promoter-TSS (ENSGALG00000014843)	8089		ENSGALG00000047380	86012	6.18488	-6.38968	0.68247	-9.36257	7.78e-21	2.71e-17	16	2108533	2109030	MHCY58	intron (ENSGALG00000065115, intron 6 of 6)	protein_coding-intron (ENSGALG00000065115, intron 6 of 6)	-1581
ENSGALG00000008740	5588	42.8772	-0.451689	0.13306	-3.39462	0.000687241	0.999975	1	21883750	21884691	POT1	promoter-TSS (ENSGALG00000008740)	protein_coding-promoter-TSS (ENSGALG00000008740)	53		ENSGALG00000060207	85944	531.938	-0.851361	0.124462	-6.84032	7.9e-12	1.79e-08	16	1841979	1843001	ENSGALG00000060207	promoter-TSS (ENSGALG00000060207)	protein_coding-promoter-TSS (ENSGALG00000060207)	-169		ENSGALG00000042375	133104	4.28483	5.76588	0.61745	9.33822	9.8e-21	3.38e-17	2	131256754	131257085	RECQL4	Intergenic	Intergenic	37864
ENSGALG00000059500	224128	2.47168	-1.44102	0.424721	-3.39287	0.00069165	0.999975	5	14251272	14251422	PRR33	exon (ENSGALG00000006583, exon 12 of 12)	protein_coding-exon (ENSGALG00000006583, exon 12 of 12)	-3756		ENSGALG00000061457	221337	109.804	-0.654819	0.0956985	-6.84252	7.78e-12	1.79e-08	5	3167945	3169342	FANCF	exon (ENSGALG00000061457, exon 1 of 1)	protein_coding-exon (ENSGALG00000061457, exon 1 of 1)	451		ENSGALG00000064491	239764	15.6756	-1.86041	0.199602	-9.3206	1.16e-20	3.94e-17	6	10428478	10428823		promoter-TSS (ENSGALG00000064491)	lncRNA-promoter-TSS (ENSGALG00000064491)	-531
ENSGALG00000004921	64683	2.3958	1.25191	0.370435	3.37957	0.000725994	0.999975	12	4594665	4594804	SLC6A1	intron (ENSGALG00000004921, intron 2 of 16)	protein_coding-intron (ENSGALG00000004921, intron 2 of 16)	-44649		ENSGALG00000062489	65997	23.7792	1.35682	0.198409	6.83849	8e-12	1.8e-08	12	9697903	9698696		Intergenic	Intergenic	-22588		ENSGALG00000061170	27263	5.08564	5.40929	0.58084	9.31287	1.24e-20	4.19e-17	1	104712594	104712890	ENSGALG00000061170	TTS (ENSGALG00000061170)	protein_coding-TTS (ENSGALG00000061170)	599
ENSGALG00000060073	204344	12.5432	0.569747	0.168631	3.37866	0.000728398	0.999975	4	28564467	28565369		intron (ENSGALG00000056285, intron 2 of 4)	lncRNA-intron (ENSGALG00000056285, intron 2 of 3)	-16650		ENSGALG00000016895	38874	15.3534	-1.46341	0.214194	-6.83218	8.36e-12	1.83e-08	1	147450197	147450691	DZIP1	intron (ENSGALG00000009040, intron 1 of 21)	protein_coding-intron (ENSGALG00000009040, intron 1 of 20)	11697		ENSGALG00000018819	152046	38.1686	1.21487	0.130601	9.30213	1.38e-20	4.58e-17	24	3609221	3610052	TBCEL	promoter-TSS (ENSGALG00000018819)	protein_coding-promoter-TSS (ENSGALG00000018819)	-62
ENSGALG00000055209	153829	5.80492	1.04526	0.309424	3.37809	0.000729913	0.999975	25	1923967	1924490	HJV	intron (ENSGALG00000055209, intron 1 of 3)	protein_coding-intron (ENSGALG00000055209, intron 1 of 3)	5157		ENSGALG00000009040	202207	128.842	-0.729148	0.106704	-6.8334	8.29e-12	1.83e-08	4	17368409	17369528	TBC1D8B	Intergenic	Intergenic	213		ENSGALG00000017304	49869	38.2492	-1.40227	0.15126	-9.2706	1.85e-20	6.09e-17	1	195844017	195845093	PGM2L1	intron (ENSGALG00000017304, intron 1 of 14)	protein_coding-intron (ENSGALG00000017304, intron 1 of 13)	6383
ENSGALG00000067873	136591	3.39919	1.14954	0.340703	3.37402	0.000740802	0.999975	2	143621524	143621782		Intergenic	Intergenic	-65048		ENSGALG00000064541	167972	60.7482	0.951648	0.139419	6.82584	8.74e-12	1.89e-08	3	18994132	18994814		intron (ENSGALG00000064541, intron 1 of 2)	lncRNA-intron (ENSGALG00000064541, intron 1 of 2)	824		ENSGALG00000059254	189862	30.526	-1.24366	0.134309	-9.25969	2.05e-20	6.61e-17	3	101726050	101727570		intron (ENSGALG00000059254, intron 6 of 8)	lncRNA-intron (ENSGALG00000059254, intron 6 of 8)	-4489
ENSGALG00000001428	268091	218.237	-0.273811	0.0812073	-3.37175	0.000746923	0.999975	9	1128707	1131364	EFHD1	promoter-TSS (ENSGALG00000001428)	protein_coding-promoter-TSS (ENSGALG00000001428)	-89		ENSGALG00000055606	69000	13.3824	1.61802	0.237203	6.82124	9.03e-12	1.93e-08	12	17268323	17269107	ENSGALG00000055606	Intergenic	Intergenic	20066		ENSGALG00000064920	280961	7.26576	5.51397	0.595894	9.25328	2.18e-20	6.84e-17	Z	27159223	27159514		Intergenic	Intergenic	32613
ENSGALG00000067374	151105	7.26359	0.751351	0.222895	3.37088	0.000749294	0.999975	24	1336377	1336825	ARHGAP32	intron (ENSGALG00000067374, intron 1 of 23)	protein_coding-intron (ENSGALG00000067374, intron 1 of 21)	10127		ENSGALG00000004170	140107	69.47	0.867543	0.127263	6.81693	9.3e-12	1.97e-08	20	5357541	5358897	ADA	promoter-TSS (ENSGALG00000004170)	protein_coding-promoter-TSS (ENSGALG00000004170)	-691		ENSGALG00000011577	255310	9.1617	-3.13708	0.339418	-9.24254	2.41e-20	7.49e-17	7	24587180	24587537	CNTNAP5	intron (ENSGALG00000011577, intron 3 of 23)	protein_coding-intron (ENSGALG00000011577, intron 3 of 24)	57675
ENSGALG00000063629	106302	2.04257	-1.41791	0.421951	-3.36038	0.000778358	0.999975	2	24557069	24557233		Intergenic	Intergenic	-28771		ENSGALG00000066808	10735	38.2505	-0.926925	0.13642	-6.79463	1.09e-11	2.25e-08	1	43204677	43205326		Intergenic	Intergenic	90258		ENSGALG00000047280	177409	15.4693	-2.28993	0.248067	-9.23109	2.68e-20	8.24e-17	3	50660131	50660817	CLDN20	intron (ENSGALG00000036005, intron 12 of 23)	protein_coding-intron (ENSGALG00000036005, intron 12 of 23)	-25077
ENSGALG00000047153	203867	4.26121	1.00645	0.299514	3.36029	0.000778594	0.999975	4	24795302	24795676		Intergenic	Intergenic	33857		ENSGALG00000061608	200037	11.495	1.85216	0.272544	6.79583	1.08e-11	2.25e-08	4	10951573	10951906		Intergenic	Intergenic	-4613		ENSGALG00000042016	195254	4.70138	-4.9363	0.535992	-9.20965	3.27e-20	9.96e-17	33	3317388	3317756	ATG101	intron (ENSGALG00000042016, intron 2 of 2)	protein_coding-intron (ENSGALG00000042016, intron 2 of 2)	2447
ENSGALG00000037625	159858	1.61973	-1.7726	0.528893	-3.35153	0.000803676	0.999975	28	417984	418110	FBN3	intron (ENSGALG00000061447, intron 6 of 8)	protein_coding-intron (ENSGALG00000061447, intron 6 of 8)	-12092		ENSGALG00000021171	54479	30.8217	1.17419	0.173665	6.76122	1.37e-11	2.8e-08	10	12770921	12771985	LOC415478	intron (ENSGALG00000021171, intron 14 of 21)	protein_coding-intron (ENSGALG00000006413, intron 1 of 28)	15892		ENSGALG00000067844	45574	35.6637	-1.3592	0.148223	-9.16998	4.73e-20	1.41e-16	1	178569582	178570981		intron (ENSGALG00000067543, intron 1 of 1)	lncRNA-intron (ENSGALG00000067543, intron 1 of 3)	77746
ENSGALG00000062119	138240	9.06023	0.68728	0.20509	3.35112	0.000804846	0.999975	20	443399	443630	TGIF2	intron (ENSGALG00000001046, intron 1 of 7)	protein_coding-intron (ENSGALG00000001046, intron 8 of 13)	39383		ENSGALG00000009975	9090	52.942	-0.871123	0.128949	-6.75557	1.42e-11	2.88e-08	1	35620682	35621381	CCT2	promoter-TSS (ENSGALG00000009975)	protein_coding-promoter-TSS (ENSGALG00000009975)	381		ENSGALG00000067543	39507	10.865	2.97924	0.324879	9.17028	4.72e-20	1.41e-16	1	152265644	152266452		intron (ENSGALG00000019077, intron 2 of 13)	protein_coding-intron (ENSGALG00000019077, intron 2 of 13)	1720
ENSGALG00000059682	195056	4.67415	1.16438	0.347494	3.35079	0.000805817	0.999975	33	2338814	2339406	ENSGALG00000059682	intron (ENSGALG00000062097, intron 1 of 1)	protein_coding-intron (ENSGALG00000062097, intron 1 of 1)	-6929		ENSGALG00000037030	19902	165.408	-0.775018	0.114772	-6.75269	1.45e-11	2.91e-08	1	71960343	71961218	CREBL2	promoter-TSS (ENSGALG00000037030)	protein_coding-promoter-TSS (ENSGALG00000037030)	-247		ENSGALG00000013764	213200	2.19137	-5.30135	0.580039	-9.13964	6.27e-20	1.85e-16	4	64818258	64818493	AASDH	intron (ENSGALG00000013771, intron 7 of 10)	protein_coding-intron (ENSGALG00000013771, intron 8 of 11)	32850
ENSGALG00000067077	102399	3.69305	-1.11116	0.331739	-3.34951	0.000809544	0.999975	2	12352513	12352793		Intergenic	Intergenic	-147529		ENSGALG00000013683	177647	86.1977	-0.680551	0.1009	-6.74478	1.53e-11	3.04e-08	3	51351486	51352448	ARID1B	intron (ENSGALG00000013683, intron 4 of 20)	protein_coding-intron (ENSGALG00000013683, intron 4 of 19)	105489		ENSGALG00000035818	195575	12.6365	3.8536	0.422354	9.1241	7.23e-20	2.11e-16	33	4885970	4886910	ENSGALG00000035818	intron (ENSGALG00000035818, intron 4 of 7)	protein_coding-intron (ENSGALG00000035818, intron 5 of 7)	-8985
ENSGALG00000011685	222107	14.3161	0.624516	0.186476	3.34905	0.000810891	0.999975	5	7267188	7267904	CSTF3	intron (ENSGALG00000011685, intron 3 of 20)	protein_coding-intron (ENSGALG00000011685, intron 3 of 20)	4662		ENSGALG00000055933	144099	32.4302	-0.989232	0.147289	-6.71627	1.86e-11	3.63e-08	21	1909889	1910551	ENSGALG00000055933	intron (ENSGALG00000055933, intron 1 of 5)	protein_coding-intron (ENSGALG00000001282, intron 3 of 12)	832		ENSGALG00000067718	268090	14.0123	-2.00271	0.219952	-9.10522	8.61e-20	2.41e-16	9	1124730	1125036		intron (ENSGALG00000056692, intron 2 of 2)	lncRNA-intron (ENSGALG00000056692, intron 1 of 1)	-576
ENSGALG00000059466	140636	4.81707	1.00793	0.301017	3.34842	0.000812747	0.999975	20	7624592	7624876		intron (ENSGALG00000005102, intron 8 of 15)	protein_coding-intron (ENSGALG00000005102, intron 10 of 17)	37328		ENSGALG00000065749	153222	7.27873	-3.98916	0.594085	-6.71481	1.88e-11	3.63e-08	24	6053188	6053320		intron (ENSGALG00000065749, intron 1 of 2)	lncRNA-intron (ENSGALG00000056751, intron 1 of 1)	6512		ENSGALG00000056961	131484	36.1808	-1.21554	0.133461	-9.10779	8.41e-20	2.41e-16	2	125785173	125786328		TTS (ENSGALG00000060473)	lncRNA-TTS (ENSGALG00000060473)	-13215
ENSGALG00000035825	161643	52.212	-0.425457	0.127468	-3.33776	0.000844565	0.999975	28	4135919	4136856	IL12RB1	promoter-TSS (ENSGALG00000003499)	protein_coding-promoter-TSS (ENSGALG00000003499)	-3906		ENSGALG00000063405	183423	64.4618	-0.802128	0.119464	-6.71438	1.89e-11	3.63e-08	3	72696097	72697537	GPR63	promoter-TSS (ENSGALG00000063405)	protein_coding-promoter-TSS (ENSGALG00000063405)	324		ENSGALG00000065726	23623	33.0695	1.10394	0.12122	9.10687	8.48e-20	2.41e-16	1	85507013	85508031		TTS (ENSGALG00000029287)	protein_coding-TTS (ENSGALG00000029287)	23427
ENSGALG00000016631	191228	5.47745	0.839377	0.251505	3.33741	0.000845623	0.999975	3	106062774	106063003	INTS9	intron (ENSGALG00000016631, intron 9 of 17)	protein_coding-intron (ENSGALG00000016631, intron 9 of 16)	33089		ENSGALG00000007931	4034	29.2236	1.08693	0.162074	6.70637	2e-11	3.75e-08	1	14983872	14984484	DLD	Intergenic	Intergenic	-9833		ENSGALG00000058393	85657	11.0616	3.05841	0.335894	9.10529	8.6e-20	2.41e-16	16	523383	523566		promoter-TSS (ENSGALG00000067718)	rRNA-promoter-TSS (ENSGALG00000067718)	1722
ENSGALG00000064034	218948	9.54472	0.726716	0.217894	3.33519	0.000852417	0.999975	4	86305616	86306305		TTS (ENSGALG00000064034)	pseudogene-TTS (ENSGALG00000064034)	1288		ENSGALG00000006406	198771	22.0159	1.20327	0.179417	6.70656	1.99e-11	3.75e-08	4	4297637	4298391	BRS3	Intergenic	Intergenic	-23723		ENSGALG00000058571	86021	6.16836	-4.6303	0.508912	-9.09842	9.17e-20	2.55e-16	16	2122279	2122829	ENSGALG00000058571	Intergenic	Intergenic	10298
ENSGALG00000000585	158438	10.3271	0.66681	0.200187	3.33094	0.000865547	0.999975	27	5254006	5254209	MYL4	exon (ENSGALG00000000585, exon 4 of 7)	protein_coding-exon (ENSGALG00000000585, exon 4 of 7)	3174		ENSGALG00000012282	236845	35.9732	1.05049	0.156758	6.70138	2.06e-11	3.84e-08	5	57926622	57927350	L2HGDH	intron (ENSGALG00000012282, intron 6 of 8)	protein_coding-intron (ENSGALG00000012282, intron 6 of 10)	7518		ENSGALG00000059586	31065	11.6052	-2.46916	0.272663	-9.0557	1.36e-19	3.73e-16	1	118910968	118911447		promoter-TSS (ENSGALG00000059586)	lncRNA-promoter-TSS (ENSGALG00000059586)	-770
ENSGALG00000063825	249989	2.99756	1.29738	0.38952	3.33071	0.000866248	0.999975	7	5277428	5277616		intron (ENSGALG00000004045, intron 12 of 16)	protein_coding-intron (ENSGALG00000004045, intron 15 of 19)	55792		ENSGALG00000036218	174452	13.8257	1.27733	0.190658	6.69959	2.09e-11	3.85e-08	3	40051375	40051848	RAB4A	promoter-TSS (ENSGALG00000036218)	protein_coding-promoter-TSS (ENSGALG00000036218)	1340		ENSGALG00000062380	94634	16.8371	-2.10022	0.232015	-9.05209	1.4e-19	3.82e-16	19	482591	482969		intron (ENSGALG00000029211, intron 7 of 7)	protein_coding-intron (ENSGALG00000029211, intron 7 of 7)	-7888
ENSGALG00000040709	35026	23.0436	0.424456	0.127547	3.32784	0.000875224	0.999975	1	133332393	133333267	VWA3B	intron (ENSGALG00000040709, intron 8 of 28)	protein_coding-intron (ENSGALG00000040709, intron 8 of 28)	18932		ENSGALG00000004170	140108	81.7411	0.917542	0.137588	6.66878	2.58e-11	4.71e-08	20	5362970	5363853	ADA	intron (ENSGALG00000004170, intron 5 of 10)	protein_coding-intron (ENSGALG00000004170, intron 5 of 10)	4502		ENSGALG00000060629	131304	18.0568	-2.12114	0.234599	-9.04153	1.54e-19	4.17e-16	2	125136962	125137832		TTS (ENSGALG00000059507)	lncRNA-TTS (ENSGALG00000059507)	-10172
ENSGALG00000060436	195483	2.82587	1.3494	0.405822	3.3251	0.000883853	0.999975	33	4151636	4151924		Intergenic	Intergenic	14046		ENSGALG00000064845	235378	10.2051	1.68788	0.253178	6.66678	2.61e-11	4.73e-08	5	53869990	53870875		TTS (ENSGALG00000057862)	lncRNA-TTS (ENSGALG00000057862)	13447		ENSGALG00000012587	258732	49.3345	1.31178	0.145105	9.04021	1.56e-19	4.18e-16	7	36729117	36729977	NAA20	Intergenic	Intergenic	19086
ENSGALG00000062131	31561	2.73078	1.21094	0.364782	3.31962	0.000901403	0.999975	1	120910378	120910554		intron (ENSGALG00000059759, intron 1 of 1)	lncRNA-intron (ENSGALG00000059759, intron 1 of 1)	-5602		ENSGALG00000062296	101497	7.04344	1.93862	0.290897	6.66428	2.66e-11	4.76e-08	2	8767996	8768349		exon (ENSGALG00000006477, exon 11 of 11)	protein_coding-exon (ENSGALG00000006477, exon 11 of 11)	-27009		ENSGALG00000056328	281294	39.4798	1.70747	0.18914	9.02758	1.76e-19	4.65e-16	Z	31137647	31138728	ENSGALG00000056328	exon (ENSGALG00000056328, exon 1 of 2)	protein_coding-exon (ENSGALG00000056328, exon 1 of 2)	478
ENSGALG00000013594	122877	2.83538	-1.18414	0.356888	-3.31797	0.000906743	0.999975	2	89812497	89812668	PARD6G	Intergenic	Intergenic	-15237		ENSGALG00000012559	13995	126.029	-0.629076	0.0945093	-6.65623	2.81e-11	4.98e-08	1	52676443	52678141	LARGE1	promoter-TSS (ENSGALG00000012559)	protein_coding-promoter-TSS (ENSGALG00000012559)	-27		ENSGALG00000037194	189850	4.52022	-5.58329	0.620274	-9.00132	2.23e-19	5.85e-16	3	101708770	101708943		intron (ENSGALG00000059254, intron 1 of 3)	lncRNA-intron (ENSGALG00000037194, intron 1 of 1)	2068
ENSGALG00000060436	195488	1.52757	1.93144	0.582122	3.31792	0.000906896	0.999975	33	4162299	4162459		Intergenic	Intergenic	24645		ENSGALG00000051155	205199	34.1448	1.20224	0.180682	6.65392	2.85e-11	5.01e-08	4	31351634	31352729		Intergenic	Intergenic	-5723		ENSGALG00000019284	17068	8.58069	-3.3717	0.374785	-8.99634	2.33e-19	6.07e-16	1	62134799	62135354	LOC418170	intron (ENSGALG00000053854, intron 3 of 10)	protein_coding-intron (ENSGALG00000053854, intron 5 of 10)	-9577
ENSGALG00000061082	157633	2.54709	1.60934	0.486091	3.31077	0.000930383	0.999975	27	3125839	3126032	FK21	intron (ENSGALG00000061082, intron 1 of 1)	protein_coding-intron (ENSGALG00000048718, intron 1 of 2)	14398		ENSGALG00000060409	60197	21.7754	1.14101	0.171576	6.65014	2.93e-11	5.1e-08	11	10150097	10150752		intron (ENSGALG00000060409, intron 1 of 8)	lncRNA-intron (ENSGALG00000060409, intron 1 of 6)	28859		ENSGALG00000016725	192545	48.6724	-1.2074	0.134327	-8.9885	2.51e-19	6.46e-16	3	110134193	110135234	OPN5	Intergenic	Intergenic	41871
ENSGALG00000057586	153691	12.646	-0.837139	0.252965	-3.3093	0.000935286	0.999975	25	1481811	1482653		intron (ENSGALG00000049193, intron 28 of 34)	protein_coding-intron (ENSGALG00000049193, intron 28 of 35)	-9776		ENSGALG00000039403	5481	35.3843	-1.03152	0.155187	-6.64697	2.99e-11	5.16e-08	1	21071427	21072195	GRM8	promoter-TSS (ENSGALG00000039403)	protein_coding-promoter-TSS (ENSGALG00000039403)	-524		ENSGALG00000035384	126024	13.1626	-1.87422	0.208903	-8.97169	2.92e-19	7.39e-16	2	102977931	102978445	TMEM241	intron (ENSGALG00000035384, intron 13 of 13)	protein_coding-intron (ENSGALG00000035384, intron 12 of 13)	39362
ENSGALG00000061221	48202	6.79354	-1.11299	0.336671	-3.30586	0.000946844	0.999975	1	188470355	188470711		Intergenic	Intergenic	30120		ENSGALG00000032282	131068	23.1848	1.42225	0.214513	6.63015	3.35e-11	5.73e-08	2	124323080	124323901	CALB1	intron (ENSGALG00000032282, intron 3 of 11)	protein_coding-intron (ENSGALG00000032282, intron 3 of 10)	7871		ENSGALG00000066369	47129	6.37487	4.3921	0.489551	8.9717	2.92e-19	7.39e-16	1	184167380	184167823	ENSGALG00000066369	intron (ENSGALG00000066369, intron 8 of 8)	protein_coding-intron (ENSGALG00000066369, intron 8 of 8)	2949
ENSGALG00000057315	111342	6.94218	0.780347	0.236199	3.30376	0.000953967	0.999975	2	42932788	42933305		Intergenic	Intergenic	-8387		ENSGALG00000019967	178973	98.6137	-0.709122	0.106975	-6.62884	3.38e-11	5.73e-08	3	55320710	55321527	MTFR2	promoter-TSS (ENSGALG00000019967)	protein_coding-promoter-TSS (ENSGALG00000019967)	318		ENSGALG00000056830	285556	6.72554	3.25799	0.36323	8.96949	2.98e-19	7.47e-16	Z	77939111	77939742	ENSGALG00000056830	Intergenic	Intergenic	-46904
ENSGALG00000044235	205722	2.59969	1.2537	0.379802	3.30092	0.000963672	0.999975	4	33061905	33062045	MAB21L2	intron (ENSGALG00000010061, intron 38 of 57)	protein_coding-intron (ENSGALG00000010061, intron 38 of 57)	54032		ENSGALG00000042511	169382	21.2192	-1.1503	0.173865	-6.61605	3.69e-11	6.19e-08	3	23431115	23431317	PKDCC	promoter-TSS (ENSGALG00000042511)	protein_coding-promoter-TSS (ENSGALG00000042511)	1276		ENSGALG00000053762	211129	17.866	3.59013	0.401001	8.95292	3.46e-19	8.61e-16	4	55879103	55880321		TTS (ENSGALG00000047309)	lncRNA-TTS (ENSGALG00000047309)	-3060
ENSGALG00000013069	17084	2.64129	1.17343	0.355839	3.29764	0.000975007	0.999975	1	62177961	62178073	BPGM	intron (ENSGALG00000013069, intron 5 of 5)	protein_coding-intron (ENSGALG00000013069, intron 5 of 5)	10351		ENSGALG00000010716	207853	22.935	1.25827	0.19046	6.6065	3.94e-11	6.54e-08	4	42221362	42222240	AGA	intron (ENSGALG00000010716, intron 8 of 8)	protein_coding-intron (ENSGALG00000010716, intron 8 of 8)	9968		ENSGALG00000066376	195341	5.79515	4.69946	0.525024	8.95093	3.52e-19	8.69e-16	33	3734748	3735468		Intergenic	Intergenic	-5299
ENSGALG00000011021	108054	6.20037	0.726331	0.22058	3.29282	0.000991864	0.999975	2	31784902	31785042	SPMIP4	promoter-TSS (ENSGALG00000011021)	protein_coding-promoter-TSS (ENSGALG00000011021)	-1214		ENSGALG00000017052	44215	31.8681	-0.905298	0.137104	-6.60301	4.03e-11	6.58e-08	1	173956139	173956954	CCNA1	promoter-TSS (ENSGALG00000004593)	protein_coding-promoter-TSS (ENSGALG00000004593)	200		ENSGALG00000004437	280332	14.0793	-2.20746	0.246946	-8.93906	3.93e-19	9.6e-16	Z	22613005	22613921	LHFPL2	Intergenic	Intergenic	-7496
ENSGALG00000066723	124646	3.82376	1.03859	0.315419	3.29274	0.00099217	0.999975	2	97909350	97909687		intron (ENSGALG00000042134, intron 7 of 54)	protein_coding-intron (ENSGALG00000042134, intron 7 of 53)	-115748		ENSGALG00000051239	140339	41.2811	-0.839729	0.127157	-6.60389	4.01e-11	6.58e-08	20	6057166	6058604		exon (ENSGALG00000017052, exon 1 of 9)	protein_coding-exon (ENSGALG00000017052, exon 1 of 9)	-10433		ENSGALG00000067696	204184	14.8676	-2.62063	0.293452	-8.93038	4.25e-19	1.03e-15	4	27059931	27060498		Intergenic	Intergenic	47381
ENSGALG00000033497	156987	4.711	0.867525	0.263577	3.29135	0.000997065	0.999975	26	4846805	4846956	FOXP4	intron (ENSGALG00000033497, intron 1 of 15)	protein_coding-intron (ENSGALG00000033497, intron 1 of 15)	-1046		ENSGALG00000035752	129971	163.777	-0.648006	0.0982586	-6.5949	4.26e-11	6.89e-08	2	119507255	119508543	PEX2	promoter-TSS (ENSGALG00000035752)	protein_coding-promoter-TSS (ENSGALG00000035752)	538		ENSGALG00000066553	282621	3.22563	-5.41863	0.608294	-8.90792	5.2e-19	1.24e-15	Z	43717598	43717982		Intergenic	Intergenic	-7255
ENSGALG00000063830	48626	11.6319	0.69354	0.211376	3.28107	0.00103413	0.999975	1	190262252	190262595	ENSGALG00000063830	intron (ENSGALG00000017246, intron 8 of 14)	protein_coding-intron (ENSGALG00000017246, intron 7 of 13)	-16309		ENSGALG00000059974	31273	46.1571	1.02111	0.155312	6.57453	4.88e-11	7.84e-08	1	119723706	119724695		intron (ENSGALG00000016345, intron 7 of 9)	protein_coding-intron (ENSGALG00000016345, intron 7 of 8)	-14503		ENSGALG00000012587	258734	46.6539	1.31245	0.147357	8.90659	5.26e-19	1.24e-15	7	36736231	36737005	NAA20	Intergenic	Intergenic	26157
ENSGALG00000002419	277858	1.53739	1.47302	0.449197	3.27924	0.00104088	0.999975	Z	6879487	6879639	KIAA1328	Intergenic	Intergenic	223126		ENSGALG00000007963	143017	47.545	0.786042	0.119595	6.57253	4.95e-11	7.87e-08	20	13141894	13142740	NFATC2	intron (ENSGALG00000007912, intron 14 of 26)	protein_coding-intron (ENSGALG00000007912, intron 15 of 27)	-28818		ENSGALG00000047775	153657	5.02119	5.63948	0.633154	8.90697	5.24e-19	1.24e-15	25	1396759	1397126		intron (ENSGALG00000057923, intron 1 of 2)	lncRNA-intron (ENSGALG00000057923, intron 1 of 2)	-6604
ENSGALG00000011671	255803	6.31153	0.792343	0.241654	3.27884	0.00104236	0.999975	7	26413360	26413744	SLC15A2	intron (ENSGALG00000011671, intron 12 of 20)	protein_coding-intron (ENSGALG00000011671, intron 13 of 20)	18842		ENSGALG00000032282	131082	10.1449	1.72183	0.262381	6.56232	5.3e-11	8.36e-08	2	124352336	124352570	CALB1	Intergenic	Intergenic	-21091		ENSGALG00000011577	255306	10.0186	-3.13928	0.352575	-8.90386	5.39e-19	1.25e-15	7	24571944	24572604	CNTNAP5	intron (ENSGALG00000011577, intron 3 of 23)	protein_coding-intron (ENSGALG00000011577, intron 3 of 24)	72760
ENSGALG00000064746	152723	4.44562	0.900576	0.274806	3.27713	0.00104868	0.999975	24	5021076	5021322		intron (ENSGALG00000064746, intron 2 of 2)	lncRNA-intron (ENSGALG00000064746, intron 2 of 3)	4201		ENSGALG00000047701	120902	33.5256	-1.00665	0.153544	-6.55608	5.52e-11	8.64e-08	2	79926155	79926687	C7orf57	promoter-TSS (ENSGALG00000047701)	protein_coding-promoter-TSS (ENSGALG00000047701)	-805		ENSGALG00000055256	841	7.90115	3.07196	0.344947	8.9056	5.31e-19	1.25e-15	1	2272334	2272621	ENSGALG00000055256	intron (ENSGALG00000055256, intron 1 of 5)	protein_coding-intron (ENSGALG00000008477, intron 9 of 17)	494
ENSGALG00000065132	210187	2.93475	-1.21224	0.370309	-3.27358	0.00106193	0.999975	4	51528029	51528195		Intergenic	Intergenic	-17493		ENSGALG00000009424	6636	17.8237	1.18915	0.181562	6.54953	5.77e-11	8.84e-08	1	26172834	26173758	FOXP2	exon (ENSGALG00000009424, exon 4 of 16)	protein_coding-exon (ENSGALG00000009424, exon 4 of 16)	77810		ENSGALG00000066482	170654	30.3024	-1.69088	0.190544	-8.87394	7.06e-19	1.63e-15	3	27282716	27283290		intron (ENSGALG00000064380, intron 3 of 5)	lncRNA-intron (ENSGALG00000064380, intron 2 of 5)	-7638
ENSGALG00000010074	264333	24.8642	0.476871	0.145679	3.27343	0.0010625	0.999975	8	20437785	20438532	KDM4A	intron (ENSGALG00000010053, intron 7 of 33)	protein_coding-intron (ENSGALG00000010053, intron 8 of 36)	-69282		ENSGALG00000040567	8321	10.3131	1.65357	0.252532	6.54797	5.83e-11	8.84e-08	1	33441251	33441941	AVPR1A	intron (ENSGALG00000048768, intron 2 of 8)	lncRNA-intron (ENSGALG00000048768, intron 2 of 8)	-19955		ENSGALG00000008608	273019	11.4349	-2.57395	0.29113	-8.84126	9.46e-19	2.16e-15	9	16305282	16305636	FETUB	promoter-TSS (ENSGALG00000056515)	lncRNA-promoter-TSS (ENSGALG00000056515)	2322
ENSGALG00000037687	132454	5.63115	0.895297	0.273515	3.2733	0.00106301	0.999975	2	128729338	128729625	GRHL2	intron (ENSGALG00000037687, intron 4 of 15)	protein_coding-intron (ENSGALG00000037687, intron 4 of 15)	18055		ENSGALG00000039751	47851	88.8519	-0.749392	0.114489	-6.54555	5.93e-11	8.84e-08	1	186994855	186995442	PANX1	Intergenic	Intergenic	-58		ENSGALG00000056515	153846	13.0405	2.15618	0.243895	8.84063	9.52e-19	2.16e-15	25	1960520	1961097		intron (ENSGALG00000008608, intron 1 of 2)	protein_coding-intron (ENSGALG00000008608, intron 1 of 5)	-384
ENSGALG00000012171	256829	16.6492	0.47737	0.145889	3.27216	0.0010673	0.999975	7	29727835	29728546	GPR39	Intergenic	Intergenic	24835		ENSGALG00000048768	213012	8.03954	2.00439	0.30612	6.54772	5.84e-11	8.84e-08	4	63321473	63321955		Intergenic	Intergenic	42596		ENSGALG00000007840	84853	138.692	1.44387	0.163527	8.82954	1.05e-18	2.37e-15	15	11092285	11094057	SEC14L2	intron (ENSGALG00000007840, intron 1 of 12)	protein_coding-intron (ENSGALG00000007840, intron 1 of 12)	1192
ENSGALG00000063120	44367	7.17324	0.789649	0.24159	3.26855	0.00108099	0.999975	1	175035351	175035912		Intergenic	Intergenic	-30508		ENSGALG00000010500	248609	74.9315	-0.778226	0.118877	-6.5465	5.89e-11	8.84e-08	6	36218562	36219345	NKX6-2	promoter-TSS (ENSGALG00000039751)	protein_coding-promoter-TSS (ENSGALG00000039751)	22		ENSGALG00000062145	281879	10.1901	-2.09958	0.237908	-8.82521	1.09e-18	2.44e-15	Z	37000046	37000680		Intergenic	Intergenic	-17248
ENSGALG00000056697	284723	2.61559	1.20121	0.367552	3.26815	0.00108255	0.999975	Z	66329595	66329978	ENSGALG00000056697	Intergenic	Intergenic	-3426		ENSGALG00000068277	284892	10.6643	1.47914	0.225981	6.54541	5.93e-11	8.84e-08	Z	67810997	67811862		promoter-TSS (ENSGALG00000010500)	protein_coding-promoter-TSS (ENSGALG00000010500)	-10931		ENSGALG00000065760	195339	10.2385	2.77647	0.315296	8.8059	1.3e-18	2.88e-15	33	3732566	3733187		Intergenic	Intergenic	4515
ENSGALG00000008645	201924	21.3386	0.486553	0.14888	3.26809	0.00108277	0.999975	4	16535417	16535858	NKRF	promoter-TSS (ENSGALG00000008645)	protein_coding-promoter-TSS (ENSGALG00000008645)	2334		ENSGALG00000009865	204737	70.0559	-0.751967	0.114973	-6.54036	6.14e-11	9.07e-08	4	29884793	29886657	RNF150	exon (ENSGALG00000009865, exon 1 of 7)	protein_coding-exon (ENSGALG00000009865, exon 1 of 7)	181		ENSGALG00000007151	199706	8.70001	-2.61729	0.29738	-8.80117	1.35e-18	2.98e-15	4	9428069	9428864	BRWD3	intron (ENSGALG00000007151, intron 5 of 37)	protein_coding-intron (ENSGALG00000007151, intron 2 of 34)	13370
ENSGALG00000056118	249293	4.46932	0.910596	0.278725	3.26701	0.00108691	0.999975	7	3039727	3040071		intron (ENSGALG00000056118, intron 14 of 18)	lncRNA-intron (ENSGALG00000056118, intron 2 of 5)	17265		ENSGALG00000005985	242766	9.81516	1.97826	0.302549	6.53865	6.21e-11	9.1e-08	6	18866682	18867014	GDF10	Intergenic	Intergenic	-4094		ENSGALG00000066533	138024	16.4931	5.04131	0.575284	8.76316	1.9e-18	4.15e-15	2	149676344	149677009		Intergenic	Intergenic	13579
ENSGALG00000053794	247203	2.55178	1.17345	0.359312	3.26582	0.00109148	0.999975	6	32317953	32318104	ENSGALG00000053794	intron (ENSGALG00000053794, intron 5 of 14)	protein_coding-intron (ENSGALG00000053794, intron 5 of 14)	8231		ENSGALG00000003770	52531	12.3596	1.42393	0.217956	6.5331	6.44e-11	9.37e-08	10	5537622	5537966	ANXA2	intron (ENSGALG00000003770, intron 2 of 13)	protein_coding-intron (ENSGALG00000003770, intron 2 of 13)	3469		ENSGALG00000062118	280793	3.09123	-5.38094	0.614813	-8.75216	2.09e-18	4.54e-15	Z	25688652	25689225		Intergenic	Intergenic	-5653
ENSGALG00000028760	72035	9.27985	-0.682082	0.208865	-3.26566	0.00109208	0.999975	13	9643161	9643636		intron (ENSGALG00000002846, intron 4 of 4)	protein_coding-intron (ENSGALG00000002846, intron 4 of 4)	1930		ENSGALG00000014242	214067	50.5949	-0.998079	0.153111	-6.51867	7.09e-11	1.02e-07	4	68290255	68290709	BEND4	promoter-TSS (ENSGALG00000014242)	protein_coding-promoter-TSS (ENSGALG00000014242)	-77		ENSGALG00000008907	166207	26.5096	-1.42819	0.163228	-8.74968	2.14e-18	4.6e-15	3	14179352	14180332	PLCB4	intron (ENSGALG00000008907, intron 3 of 37)	protein_coding-intron (ENSGALG00000008907, intron 3 of 38)	94433
ENSGALG00000061783	55137	2.71752	1.24081	0.380455	3.26138	0.00110872	0.999975	10	14622920	14623072		promoter-TSS (ENSGALG00000061783)	lncRNA-promoter-TSS (ENSGALG00000061783)	-859		ENSGALG00000011330	233873	25.8344	1.03493	0.158817	6.51649	7.2e-11	1.03e-07	5	49632310	49632990	DYNC1H1	exon (ENSGALG00000011330, exon 8 of 78)	protein_coding-exon (ENSGALG00000011330, exon 8 of 78)	7013		ENSGALG00000002232	144662	34.446	1.15662	0.132485	8.73019	2.54e-18	5.43e-15	21	3169767	3170193	RERE	intron (ENSGALG00000002232, intron 1 of 21)	protein_coding-intron (ENSGALG00000002232, intron 1 of 21)	1085
ENSGALG00000060651	234774	1.81732	1.4157	0.434286	3.25984	0.00111476	0.999975	5	52243122	52243275		Intergenic	Intergenic	15023		ENSGALG00000003604	96779	39.5399	0.896524	0.137775	6.50715	7.66e-11	1.08e-07	19	5805324	5805881	SLC46A1	promoter-TSS (ENSGALG00000013208)	protein_coding-promoter-TSS (ENSGALG00000013208)	2229		ENSGALG00000006401	223663	8.55016	-2.4574	0.281625	-8.72579	2.64e-18	5.6e-15	5	13071683	13072258	OSBPL5	intron (ENSGALG00000006382, intron 13 of 24)	protein_coding-intron (ENSGALG00000006382, intron 14 of 25)	-55499
ENSGALG00000016138	28795	4.74766	0.874139	0.26828	3.25831	0.0011208	0.999975	1	109969005	109969368	DSCAM	intron (ENSGALG00000016138, intron 2 of 33)	protein_coding-intron (ENSGALG00000016138, intron 2 of 33)	44727		ENSGALG00000013208	212513	45.0843	-0.826215	0.126973	-6.50702	7.67e-11	1.08e-07	4	61026505	61027180	CENPE	intron (ENSGALG00000003604, intron 3 of 4)	protein_coding-intron (ENSGALG00000003604, intron 3 of 4)	-156		ENSGALG00000057082	59	13.5887	5.76409	0.663468	8.68782	3.69e-18	7.77e-15	1	213393	213979	ENSGALG00000057082	exon (ENSGALG00000057082, exon 1 of 2)	protein_coding-exon (ENSGALG00000057082, exon 1 of 2)	3085
ENSGALG00000057538	170772	18.6527	0.547505	0.168041	3.25816	0.00112137	0.999975	3	27565849	27566677		intron (ENSGALG00000010039, intron 9 of 10)	protein_coding-intron (ENSGALG00000010039, intron 9 of 10)	-43960		ENSGALG00000029484	14369	57.8058	0.888842	0.136841	6.49545	8.28e-11	1.16e-07	1	53731504	53732841	RIC8B	intron (ENSGALG00000012647, intron 15 of 17)	protein_coding-intron (ENSGALG00000012647, intron 15 of 17)	-24617		ENSGALG00000063716	115766	3.3445	-5.36376	0.622339	-8.61871	6.77e-18	1.41e-14	2	58347311	58347606		Intergenic	Intergenic	33535
ENSGALG00000034115	92152	42.9923	0.466193	0.143089	3.25807	0.00112173	0.999975	18	4940508	4941267	DUS1L	intron (ENSGALG00000040896, intron 35 of 40)	protein_coding-intron (ENSGALG00000040896, intron 37 of 42)	-8981		ENSGALG00000033608	124983	81.1742	-0.879302	0.135453	-6.49157	8.49e-11	1.16e-07	2	98896408	98897822	RAB12	Intergenic	Intergenic	452		ENSGALG00000060416	85930	5.12824	4.90028	0.568884	8.61385	7.06e-18	1.46e-14	16	1805358	1805530		Intergenic	Intergenic	1399
ENSGALG00000033157	160564	12.1643	0.560683	0.172293	3.25424	0.00113696	0.999975	28	1893422	1893736	ADAMTS10	intron (ENSGALG00000033157, intron 2 of 24)	protein_coding-intron (ENSGALG00000033157, intron 2 of 24)	13806		ENSGALG00000048957	263048	88.0326	-0.816739	0.125806	-6.49207	8.47e-11	1.16e-07	8	15444674	15445389		exon (ENSGALG00000033608, exon 1 of 6)	protein_coding-exon (ENSGALG00000033608, exon 1 of 6)	-1579		ENSGALG00000056255	112777	41.703	0.99114	0.115132	8.6087	7.39e-18	1.52e-14	2	47445655	47446755	ENSGALG00000056255	TTS (ENSGALG00000056255)	protein_coding-TTS (ENSGALG00000056255)	536
ENSGALG00000067649	216318	2.48841	1.20684	0.371606	3.24763	0.00116369	0.999975	4	77752116	77752331		TTS (ENSGALG00000067649)	lncRNA-TTS (ENSGALG00000067649)	6025		ENSGALG00000035927	277631	8.39933	1.52822	0.235342	6.49361	8.38e-11	1.16e-07	Z	1816132	1816679	ST8SIA5	intron (ENSGALG00000048957, intron 2 of 3)	lncRNA-intron (ENSGALG00000048957, intron 2 of 3)	-5356		ENSGALG00000067696	204185	8.981	-2.73662	0.317946	-8.6072	7.49e-18	1.53e-14	4	27061173	27061508		Intergenic	Intergenic	46255
ENSGALG00000051363	250998	2.69686	1.17873	0.363445	3.24323	0.00118183	0.999975	7	8333382	8333522		promoter-TSS (ENSGALG00000051363)	lncRNA-promoter-TSS (ENSGALG00000051363)	63		ENSGALG00000011166	233533	37.0467	-0.984006	0.151628	-6.48961	8.61e-11	1.17e-07	5	48376722	48377808	PKDCCB	exon (ENSGALG00000011166, exon 1 of 7)	protein_coding-exon (ENSGALG00000011166, exon 1 of 7)	284		ENSGALG00000066114	240576	5.31073	4.1615	0.483788	8.60192	7.84e-18	1.58e-14	6	12870160	12870418		promoter-TSS (ENSGALG00000066114)	lncRNA-promoter-TSS (ENSGALG00000066114)	2438
ENSGALG00000029867	132966	7.88642	-1.51017	0.465733	-3.24256	0.00118459	0.999975	2	130750466	130751454	MROH1	intron (ENSGALG00000029867, intron 10 of 42)	protein_coding-intron (ENSGALG00000029867, intron 10 of 41)	19867		ENSGALG00000045606	21982	71.0046	-0.749853	0.115701	-6.48093	9.12e-11	1.23e-07	1	80098135	80098824	SPICE1	exon (ENSGALG00000045606, exon 1 of 17)	protein_coding-exon (ENSGALG00000045606, exon 1 of 17)	236		ENSGALG00000058667	159724	5.96261	3.24657	0.378163	8.58512	9.07e-18	1.82e-14	27	8077915	8078572		Intergenic	Intergenic	-32872
ENSGALG00000057849	69623	2.84347	1.12142	0.345906	3.24199	0.00118698	0.999975	12	19586493	19586671		intron (ENSGALG00000057849, intron 1 of 1)	lncRNA-intron (ENSGALG00000057849, intron 1 of 1)	13608		ENSGALG00000065593	277233	14.9246	-3.41315	0.527367	-6.47206	9.67e-11	1.3e-07	W	6812286	6812977		Intergenic	Intergenic	-31522		ENSGALG00000056328	281300	3.58447	5.41725	0.63149	8.57852	9.61e-18	1.9e-14	Z	31230053	31230338	ENSGALG00000056328	Intergenic	Intergenic	92486
ENSGALG00000050778	46441	3.13859	1.10331	0.340607	3.23925	0.00119846	0.999975	1	181179255	181179525		intron (ENSGALG00000052160, intron 2 of 4)	lncRNA-intron (ENSGALG00000052160, intron 2 of 4)	-7322		ENSGALG00000032282	131083	13.6643	1.34519	0.207948	6.46887	9.87e-11	1.31e-07	2	124353571	124354026	CALB1	Intergenic	Intergenic	-22437		ENSGALG00000016409	188363	8.32658	-2.50824	0.292539	-8.57401	9.99e-18	1.96e-14	3	95909144	95909439	KIDINS220	exon (ENSGALG00000015849, exon 17 of 17)	protein_coding-exon (ENSGALG00000015849, exon 17 of 17)	24646
ENSGALG00000049924	101525	2.31749	-1.34459	0.41511	-3.23911	0.00119904	0.999975	2	8831094	8831251		exon (ENSGALG00000049924, exon 3 of 3)	lncRNA-exon (ENSGALG00000049924, exon 3 of 3)	3988		ENSGALG00000051360	215027	22.3073	1.25829	0.195037	6.45154	1.11e-10	1.46e-07	4	72505637	72506630		intron (ENSGALG00000047629, intron 4 of 4)	lncRNA-intron (ENSGALG00000047629, intron 5 of 5)	94990		ENSGALG00000015854	184828	14.053	-2.49175	0.290651	-8.573	1.01e-17	1.96e-14	3	77922231	77922574	PGM3	intron (ENSGALG00000016409, intron 21 of 28)	protein_coding-intron (ENSGALG00000016409, intron 21 of 28)	-3480
ENSGALG00000050812	185284	6.22612	0.840073	0.259444	3.23798	0.00120381	0.999975	3	79425143	79425546		intron (ENSGALG00000050812, intron 2 of 3)	lncRNA-intron (ENSGALG00000050812, intron 1 of 2)	-3344		ENSGALG00000046957	112284	54.1884	-0.664054	0.103035	-6.44496	1.16e-10	1.52e-07	2	46008118	46009101		TTS (ENSGALG00000046957)	lncRNA-TTS (ENSGALG00000046957)	4445		ENSGALG00000040006	33369	37.6614	-1.52296	0.178097	-8.5513	1.22e-17	2.34e-14	1	126605320	126606366	TBL1X	intron (ENSGALG00000040006, intron 2 of 7)	protein_coding-intron (ENSGALG00000040006, intron 2 of 16)	33674
ENSGALG00000033783	134860	3.8899	-1.01182	0.31254	-3.23741	0.00120621	0.999975	2	138200089	138200258	FER1L6	Intergenic	Intergenic	-5505		ENSGALG00000008866	164927	193.793	-0.813371	0.126344	-6.43775	1.21e-10	1.58e-07	3	10131590	10132640	WDPCP	promoter-TSS (ENSGALG00000008866)	protein_coding-promoter-TSS (ENSGALG00000008866)	-41		ENSGALG00000050091	85979	4.46642	-5.14176	0.601813	-8.54378	1.3e-17	2.48e-14	16	2003040	2003307	YLEC9	intron (ENSGALG00000059672, intron 7 of 7)	protein_coding-intron (ENSGALG00000059672, intron 7 of 7)	-3801
ENSGALG00000067090	30264	21.8825	0.454067	0.140305	3.23629	0.00121093	0.999975	1	113813350	113814249		intron (ENSGALG00000034279, intron 4 of 4)	lncRNA-intron (ENSGALG00000034279, intron 5 of 7)	-2951		ENSGALG00000016772	35443	113.899	-0.721766	0.112166	-6.43478	1.24e-10	1.59e-07	1	134463863	134464925	PDCL3	exon (ENSGALG00000067749, exon 1 of 2)	lncRNA-exon (ENSGALG00000067749, exon 1 of 2)	87		ENSGALG00000011814	12485	41.7649	1.37703	0.161254	8.53952	1.35e-17	2.55e-14	1	48839134	48839890	ATF7IP	promoter-TSS (ENSGALG00000011814)	protein_coding-promoter-TSS (ENSGALG00000011814)	29
ENSGALG00000058587	208640	5.91246	0.803183	0.248273	3.23508	0.00121607	0.999975	4	45830390	45830715		intron (ENSGALG00000011078, intron 23 of 47)	protein_coding-intron (ENSGALG00000011078, intron 23 of 47)	-30997		ENSGALG00000067749	75446	55.2073	-1.26334	0.196302	-6.43569	1.23e-10	1.59e-07	14	101691	102441		promoter-TSS (ENSGALG00000009373)	protein_coding-promoter-TSS (ENSGALG00000009373)	388		ENSGALG00000063589	113217	3.94588	-5.51817	0.649083	-8.50149	1.87e-17	3.52e-14	2	49128084	49128408	ENSGALG00000063589	TTS (ENSGALG00000063589)	protein_coding-TTS (ENSGALG00000063589)	1654
ENSGALG00000008907	166289	4.68223	-0.990016	0.306465	-3.23043	0.00123603	0.999975	3	14421372	14421630	PLCB4	intron (ENSGALG00000008875, intron 9 of 31)	protein_coding-intron (ENSGALG00000008875, intron 9 of 31)	-147226		ENSGALG00000009373	203183	130.705	-0.626072	0.0973121	-6.43365	1.25e-10	1.59e-07	4	20913505	20915151	CTSO	promoter-TSS (ENSGALG00000016772)	protein_coding-promoter-TSS (ENSGALG00000016772)	9433		ENSGALG00000053854	17073	3.38056	-5.37467	0.632685	-8.49501	1.98e-17	3.7e-14	1	62146035	62146397	AKR1E2	intron (ENSGALG00000053854, intron 4 of 10)	protein_coding-intron (ENSGALG00000053854, intron 4 of 10)	2735
ENSGALG00000015375	24748	3.24953	1.04936	0.325318	3.22566	0.00125684	0.999975	1	89693056	89693403	PLCXD2	intron (ENSGALG00000015377, intron 1 of 19)	protein_coding-intron (ENSGALG00000015377, intron 1 of 19)	28154		ENSGALG00000064385	10142	68.7903	-0.769091	0.11964	-6.42838	1.29e-10	1.6e-07	1	39640289	39641361		intron (ENSGALG00000068081, intron 2 of 3)	lncRNA-intron (ENSGALG00000068081, intron 2 of 3)	-18		ENSGALG00000042340	223516	8.95882	2.11407	0.249045	8.4887	2.09e-17	3.88e-14	5	12719227	12719723	GTF2H1	intron (ENSGALG00000042340, intron 3 of 14)	protein_coding-intron (ENSGALG00000042340, intron 3 of 14)	3762
ENSGALG00000004806	261336	14.8685	0.565424	0.17536	3.22435	0.00126258	0.999975	8	8305852	8306501	EDEM3	intron (ENSGALG00000004806, intron 19 of 19)	protein_coding-intron (ENSGALG00000004806, intron 18 of 18)	25767		ENSGALG00000065586	55454	35.218	0.936855	0.145691	6.43042	1.27e-10	1.6e-07	10	15335151	15336209		exon (ENSGALG00000010708, exon 1 of 18)	protein_coding-exon (ENSGALG00000010708, exon 1 of 18)	-14701		ENSGALG00000059715	31070	7.24295	-3.4019	0.40086	-8.4865	2.13e-17	3.93e-14	1	118929064	118929778	ENSGALG00000059715	Intergenic	Intergenic	-4679
ENSGALG00000010813	232557	4.20327	0.968385	0.300415	3.22349	0.00126638	0.999975	5	45048361	45048629	GOLGA5	intron (ENSGALG00000010813, intron 12 of 12)	protein_coding-intron (ENSGALG00000010813, intron 12 of 12)	14120		ENSGALG00000010708	106453	34.371	-0.827175	0.128625	-6.43088	1.27e-10	1.6e-07	2	25038156	25038754	ICA1	promoter-TSS (ENSGALG00000052396)	protein_coding-promoter-TSS (ENSGALG00000052396)	304		ENSGALG00000005938	78051	8.55188	-2.6936	0.317597	-8.48118	2.23e-17	4.06e-14	14	6963085	6963626	C7orf62	Intergenic	Intergenic	6487
ENSGALG00000060271	120426	6.37165	0.783714	0.243524	3.21822	0.00128988	0.999975	2	78045491	78045931		TTS (ENSGALG00000060271)	lncRNA-TTS (ENSGALG00000060271)	1790		ENSGALG00000052396	225736	195.348	-0.545595	0.0848607	-6.4293	1.28e-10	1.6e-07	5	18903472	18905533	ABTB2	promoter-TSS (ENSGALG00000064385)	lncRNA-promoter-TSS (ENSGALG00000064385)	-16		ENSGALG00000055806	195360	18.9704	2.77147	0.326748	8.48197	2.21e-17	4.06e-14	33	3769695	3771618		intron (ENSGALG00000051848, intron 22 of 26)	protein_coding-intron (ENSGALG00000051848, intron 22 of 26)	11186
ENSGALG00000012256	176145	32.6397	0.434946	0.135381	3.21276	0.00131468	0.999975	3	46092938	46093690	UTRN	intron (ENSGALG00000012256, intron 3 of 75)	protein_coding-intron (ENSGALG00000012256, intron 2 of 73)	60564		ENSGALG00000004205	260640	58.9126	0.86279	0.134397	6.41969	1.37e-10	1.68e-07	8	6564520	6565526	SOAT1	exon (ENSGALG00000004205, exon 3 of 17)	protein_coding-exon (ENSGALG00000004205, exon 3 of 17)	8388		ENSGALG00000064872	285919	14.1484	1.50718	0.177778	8.47788	2.29e-17	4.15e-14	Z	81832690	81833123	ENSGALG00000064872	TTS (ENSGALG00000005395)	protein_coding-TTS (ENSGALG00000005395)	-3240
ENSGALG00000063681	197330	12.7876	-0.586874	0.182674	-3.21268	0.00131504	0.999975	4	1173739	1174162		exon (ENSGALG00000063681, exon 3 of 3)	lncRNA-exon (ENSGALG00000063681, exon 3 of 3)	3932		ENSGALG00000014096	18832	113.618	-0.531587	0.0828534	-6.416	1.4e-10	1.71e-07	1	68129859	68131416	ARNTL2	Intergenic	Intergenic	254		ENSGALG00000055612	285580	2.77852	5.34613	0.631009	8.47235	2.41e-17	4.33e-14	Z	77994540	77994915	ENSGALG00000055612	Intergenic	Intergenic	77461
ENSGALG00000002714	82169	1.2138	1.57326	0.489733	3.21248	0.00131593	0.999975	15	4262586	4262750	TMEM132C	intron (ENSGALG00000002714, intron 1 of 8)	protein_coding-intron (ENSGALG00000002714, intron 1 of 7)	16451		ENSGALG00000037872	190349	17.2749	1.37573	0.214461	6.4148	1.41e-10	1.71e-07	3	104022054	104022552	ATAD2B	promoter-TSS (ENSGALG00000014096)	protein_coding-promoter-TSS (ENSGALG00000014096)	3353		ENSGALG00000010392	206546	27.3818	-1.39155	0.164376	-8.46564	2.55e-17	4.53e-14	4	35584829	35585354	CCSER1	intron (ENSGALG00000057019, intron 1 of 3)	lncRNA-intron (ENSGALG00000057019, intron 1 of 3)	24159
ENSGALG00000057104	38188	1.70472	1.46649	0.456561	3.21203	0.001318	0.999975	1	145202404	145202552		Intergenic	Intergenic	-25200		ENSGALG00000015090	281522	51.4091	0.856779	0.133576	6.41415	1.42e-10	1.71e-07	Z	33623528	33625368	PLIN2	intron (ENSGALG00000037872, intron 1 of 28)	protein_coding-intron (ENSGALG00000037872, intron 1 of 27)	-7431		ENSGALG00000057019	20115	21.1644	1.87825	0.221866	8.46571	2.55e-17	4.53e-14	1	72594441	72595734		intron (ENSGALG00000010392, intron 1 of 9)	protein_coding-intron (ENSGALG00000010392, intron 1 of 10)	1863
ENSGALG00000007769	68634	4.99299	-0.909153	0.283096	-3.21146	0.00132061	0.999975	12	16407992	16408252	FOXP1	intron (ENSGALG00000007769, intron 3 of 16)	protein_coding-intron (ENSGALG00000007769, intron 5 of 18)	36395		ENSGALG00000035650	218166	81.7616	-0.807538	0.126019	-6.40808	1.47e-10	1.77e-07	4	84422533	84423128	ENSGALG00000035650	exon (ENSGALG00000035650, exon 3 of 3)	protein_coding-exon (ENSGALG00000035650, exon 3 of 3)	4475		ENSGALG00000059505	214517	3.38981	-5.54023	0.655734	-8.44891	2.94e-17	5.19e-14	4	69579762	69580048		intron (ENSGALG00000059505, intron 1 of 1)	lncRNA-intron (ENSGALG00000059505, intron 1 of 1)	-11035
ENSGALG00000062926	154842	6.26181	0.779891	0.242847	3.21145	0.00132068	0.999975	26	249205	249350		Intergenic	Intergenic	-2996		ENSGALG00000008554	5127	21.0913	0.932354	0.14567	6.40043	1.55e-10	1.85e-07	1	19934922	19935810	IL17REL	Intergenic	Intergenic	305631		ENSGALG00000063608	272	6.4007	2.96267	0.35075	8.44668	3e-17	5.26e-14	1	721764	722520		promoter-TSS (ENSGALG00000063608)	lncRNA-promoter-TSS (ENSGALG00000063608)	-13
ENSGALG00000057113	161897	5.95215	-0.891497	0.277785	-3.20931	0.00133054	0.999975	28	4725200	4725442		intron (ENSGALG00000004048, intron 1 of 33)	protein_coding-intron (ENSGALG00000004048, intron 1 of 32)	-36951		ENSGALG00000004257	240113	86.6505	-0.634488	0.0991982	-6.39616	1.59e-10	1.89e-07	6	11621733	11622794	TSPAN15	intron (ENSGALG00000004257, intron 1 of 4)	protein_coding-intron (ENSGALG00000004257, intron 1 of 7)	205		ENSGALG00000052398	284020	3.21127	-5.28429	0.626673	-8.43229	3.39e-17	5.91e-14	Z	56204525	56204817	ENSGALG00000052398	intron (ENSGALG00000052398, intron 7 of 11)	protein_coding-intron (ENSGALG00000052398, intron 7 of 11)	15321
ENSGALG00000065329	136112	8.65528	0.698707	0.217875	3.20692	0.00134163	0.999975	2	141623439	141623969		intron (ENSGALG00000042548, intron 12 of 12)	protein_coding-intron (ENSGALG00000042548, intron 12 of 12)	-15079		ENSGALG00000060011	33628	14.7619	1.264	0.197771	6.39125	1.65e-10	1.93e-07	1	127596085	127596645		promoter-TSS (ENSGALG00000005232)	protein_coding-promoter-TSS (ENSGALG00000005232)	28749		ENSGALG00000063387	277526	5.89943	-3.50966	0.416413	-8.42833	3.51e-17	6.07e-14	Z	1273321	1273776	SMAD7	Intergenic	Intergenic	30497
ENSGALG00000056256	185384	7.03043	0.765571	0.238933	3.20413	0.00135473	0.999975	3	79759139	79759776		Intergenic	Intergenic	-7430		ENSGALG00000005226	241896	97.2519	-0.598931	0.0937123	-6.39117	1.65e-10	1.93e-07	6	16879623	16880773	MYOZ1	intron (ENSGALG00000065961, intron 1 of 1)	lncRNA-intron (ENSGALG00000065961, intron 1 of 1)	22138		ENSGALG00000063967	237680	4.48396	4.9882	0.591878	8.42775	3.52e-17	6.07e-14	6	526566	526872		Intergenic	Intergenic	-7396
ENSGALG00000010497	76938	5.60359	-0.816347	0.254854	-3.20319	0.00135912	0.999975	14	4485344	4485482	SLC29A4	TTS (ENSGALG00000010497)	protein_coding-TTS (ENSGALG00000010497)	5813		ENSGALG00000017004	43134	44.0265	-0.795824	0.124588	-6.38762	1.68e-10	1.95e-07	1	170464038	170464823	CDADC1	TTS (ENSGALG00000017005)	protein_coding-TTS (ENSGALG00000017005)	16416		ENSGALG00000052416	198511	14.2248	-1.53559	0.182269	-8.42485	3.61e-17	6.19e-14	4	3716943	3717486		Intergenic	Intergenic	-11028
ENSGALG00000065871	150206	60.6792	-0.305688	0.09545	-3.2026	0.00136195	0.999975	23	5295516	5296722	FAM167B	exon (ENSGALG00000003313, exon 4 of 11)	protein_coding-exon (ENSGALG00000003313, exon 4 of 11)	-1119		ENSGALG00000005357	269879	93.541	-0.73516	0.115095	-6.38744	1.69e-10	1.95e-07	9	6052815	6054090	COPB2	promoter-TSS (ENSGALG00000005357)	protein_coding-promoter-TSS (ENSGALG00000005357)	-136		ENSGALG00000065115	86011	21.3413	-4.6966	0.558402	-8.41078	4.07e-17	6.89e-14	16	2106621	2107597	YLEC18	Intergenic	Intergenic	19
ENSGALG00000022891	22466	2.14992	1.31671	0.41125	3.20173	0.00136606	0.999975	1	81411210	81411349	B4GALT3	intron (ENSGALG00000022891, intron 5 of 6)	protein_coding-intron (ENSGALG00000022891, intron 5 of 6)	11719		ENSGALG00000062358	193545	10.9201	-2.98947	0.468831	-6.37642	1.81e-10	2.08e-07	31	3132682	3132944	ENSGALG00000062358	intron (ENSGALG00000055342, intron 4 of 6)	protein_coding-intron (ENSGALG00000061110, intron 5 of 6)	-1116		ENSGALG00000050091	85981	6.20079	-3.71632	0.441809	-8.41159	4.04e-17	6.89e-14	16	2011104	2011998	YLEC9	promoter-TSS (ENSGALG00000065115)	protein_coding-promoter-TSS (ENSGALG00000065115)	-12178
ENSGALG00000055216	226537	4.51319	0.957919	0.29935	3.19999	0.00137431	0.999975	5	22413339	22413548		exon (ENSGALG00000055216, exon 1 of 2)	lncRNA-exon (ENSGALG00000055216, exon 1 of 2)	719		ENSGALG00000009424	6628	21.4109	1.34661	0.211312	6.37262	1.86e-10	2.12e-07	1	26140564	26141318	FOXP2	intron (ENSGALG00000009424, intron 2 of 15)	protein_coding-intron (ENSGALG00000009424, intron 5 of 19)	110165		ENSGALG00000056714	45743	2.92779	5.03585	0.599468	8.40054	4.44e-17	7.48e-14	1	179105134	179105468		TTS (ENSGALG00000056714)	lncRNA-TTS (ENSGALG00000056714)	1728
ENSGALG00000012856	118925	11.3038	-0.717351	0.224174	-3.19997	0.00137441	0.999975	2	67575620	67576359	WRNIP1	intron (ENSGALG00000012845, intron 2 of 14)	protein_coding-intron (ENSGALG00000012845, intron 2 of 14)	-12180		ENSGALG00000053503	207867	37.2136	-0.978296	0.153708	-6.36466	1.96e-10	2.22e-07	4	42297118	42297518		TTS (ENSGALG00000053503)	lncRNA-TTS (ENSGALG00000053503)	29419		ENSGALG00000055587	134953	7.72143	-2.1456	0.255438	-8.39971	4.48e-17	7.49e-14	2	138375444	138375962		Intergenic	Intergenic	8659
ENSGALG00000040620	22788	3.75839	0.951637	0.297442	3.19941	0.00137711	0.999975	1	82694758	82694968	LSAMP	intron (ENSGALG00000040620, intron 1 of 8)	protein_coding-intron (ENSGALG00000040620, intron 1 of 8)	28834		ENSGALG00000062236	102258	24.7714	1.03203	0.162203	6.36255	1.98e-10	2.24e-07	2	11778374	11779199	ENSGALG00000062236	Intergenic	Intergenic	-37401		ENSGALG00000001942	71201	9.23186	-2.29587	0.273383	-8.398	4.54e-17	7.55e-14	13	4889840	4890433	SPDL1	exon (ENSGALG00000001942, exon 7 of 13)	protein_coding-exon (ENSGALG00000001942, exon 7 of 13)	7741
ENSGALG00000056463	152211	8.99815	0.668444	0.208965	3.19883	0.00137987	0.999975	24	3938142	3938525		Intergenic	Intergenic	14199		ENSGALG00000059350	241717	165.339	-0.741171	0.116713	-6.35035	2.15e-10	2.41e-07	6	16521469	16522511		intron (ENSGALG00000005088, intron 18 of 21)	protein_coding-intron (ENSGALG00000005088, intron 15 of 18)	-51740		ENSGALG00000057141	85933	5.9449	-4.27269	0.509109	-8.3925	4.76e-17	7.87e-14	16	1816144	1816282		promoter-TSS (ENSGALG00000057141)	rRNA-promoter-TSS (ENSGALG00000057141)	-330
ENSGALG00000042963	157382	2.06812	-1.38886	0.43443	-3.19698	0.00138877	0.999975	27	2244914	2245062	ENSGALG00000042963	exon (ENSGALG00000042963, exon 18 of 18)	protein_coding-exon (ENSGALG00000042963, exon 18 of 18)	7494		ENSGALG00000032282	131066	11.0912	1.95622	0.308172	6.34783	2.18e-10	2.44e-07	2	124317476	124318011	CALB1	intron (ENSGALG00000032282, intron 7 of 11)	protein_coding-intron (ENSGALG00000032282, intron 6 of 10)	13618		ENSGALG00000066094	36423	21.222	-1.8404	0.219591	-8.38106	5.25e-17	8.62e-14	1	137648784	137649652	ENSGALG00000066094	intron (ENSGALG00000035351, intron 12 of 16)	protein_coding-intron (ENSGALG00000035351, intron 12 of 17)	-54734
ENSGALG00000060304	3841	8.67368	0.651604	0.203835	3.19673	0.00138996	0.999975	1	14449225	14449431		intron (ENSGALG00000060304, intron 1 of 2)	lncRNA-intron (ENSGALG00000060304, intron 1 of 2)	7465		ENSGALG00000065883	52678	23.9847	1.02374	0.161365	6.34424	2.24e-10	2.46e-07	10	6020681	6021660		Intergenic	Intergenic	16342		ENSGALG00000010016	170508	11.8136	-2.03529	0.243013	-8.37526	5.51e-17	9.01e-14	3	26942903	26943284	SOCS5	exon (ENSGALG00000010016, exon 1 of 2)	protein_coding-exon (ENSGALG00000010016, exon 1 of 2)	1439
ENSGALG00000003085	239410	9.52707	-0.658816	0.206116	-3.19634	0.00139181	0.999975	6	9430045	9430556	CDK1	intron (ENSGALG00000003135, intron 1 of 41)	protein_coding-intron (ENSGALG00000003135, intron 1 of 41)	-14223		ENSGALG00000033017	248704	23.9774	-1.14362	0.180238	-6.34508	2.22e-10	2.46e-07	7	234249	234716	C2orf88	Intergenic	Intergenic	-3646		ENSGALG00000060533	131371	28.3885	-1.5086	0.180413	-8.36191	6.17e-17	1e-13	2	125387135	125387809	TRIQK	intron (ENSGALG00000060533, intron 3 of 3)	protein_coding-intron (ENSGALG00000060533, intron 3 of 3)	69962
ENSGALG00000048959	116789	14.8126	0.530058	0.165841	3.19618	0.00139262	0.999975	2	61353653	61354575		intron (ENSGALG00000048959, intron 4 of 4)	lncRNA-intron (ENSGALG00000048959, intron 4 of 4)	11805		ENSGALG00000060166	175042	38.0548	1.01055	0.159389	6.34015	2.3e-10	2.5e-07	3	42098831	42099896		intron (ENSGALG00000058692, intron 2 of 3)	lncRNA-intron (ENSGALG00000058692, intron 2 of 3)	2254		ENSGALG00000037975	130726	3.70979	-5.22132	0.624888	-8.35561	6.51e-17	1.05e-13	2	122695740	122696139	CA3B	Intergenic	Intergenic	-12733
ENSGALG00000056936	90831	4.57784	0.877921	0.274932	3.19323	0.00140692	0.999975	18	1941909	1942084	ENSGALG00000056936	exon (ENSGALG00000030259, exon 8 of 8)	protein_coding-exon (ENSGALG00000030259, exon 8 of 8)	7117		ENSGALG00000056112	190068	37.0881	1.15797	0.182645	6.33999	2.3e-10	2.5e-07	3	102247496	102248319		TTS (ENSGALG00000060166)	lncRNA-TTS (ENSGALG00000060166)	-6485		ENSGALG00000046159	273021	2.62154	-5.19282	0.622116	-8.34704	7e-17	1.12e-13	9	16321963	16322293	KNG1	exon (ENSGALG00000008646, exon 6 of 6)	protein_coding-exon (ENSGALG00000008646, exon 6 of 6)	-4295
ENSGALG00000052710	178245	7.26474	0.846995	0.26529	3.19271	0.00140943	0.999975	3	52896782	52897163		intron (ENSGALG00000064700, intron 1 of 2)	lncRNA-intron (ENSGALG00000064700, intron 1 of 2)	13035		ENSGALG00000023142	267636	16.2352	1.0399	0.164143	6.33532	2.37e-10	2.56e-07	8	29444919	29445429	PTGER3	Intergenic	Intergenic	14953		ENSGALG00000008645	201921	15.1083	-2.13065	0.255489	-8.33947	7.46e-17	1.19e-13	4	16523094	16523779	NKRF	intron (ENSGALG00000008633, intron 5 of 9)	protein_coding-intron (ENSGALG00000008633, intron 5 of 9)	-9867
ENSGALG00000059450	4436	17.1007	0.498698	0.156215	3.19237	0.00141109	0.999975	1	16120524	16121090	GRAMD4	intron (ENSGALG00000034274, intron 7 of 9)	protein_coding-intron (ENSGALG00000034274, intron 7 of 9)	-5767		ENSGALG00000059547	243752	29.9413	0.847465	0.13414	6.31778	2.65e-10	2.86e-07	6	21996366	21997552	CCNJ	TTS (ENSGALG00000059547)	protein_coding-TTS (ENSGALG00000059547)	10648		ENSGALG00000015353	24477	42.1442	1.2936	0.155233	8.33328	7.86e-17	1.25e-13	1	88465931	88467200	BBX	exon (ENSGALG00000054689, exon 2 of 2)	protein_coding-exon (ENSGALG00000054689, exon 2 of 2)	140860
ENSGALG00000047237	178446	4.32547	0.900219	0.282042	3.19179	0.00141394	0.999975	3	53838138	53838569		intron (ENSGALG00000063737, intron 1 of 2)	lncRNA-intron (ENSGALG00000063737, intron 1 of 2)	-17068		ENSGALG00000057980	76201	30.5808	1.00461	0.159051	6.31627	2.68e-10	2.87e-07	14	2688098	2688806	GPR146	intron (ENSGALG00000004055, intron 3 of 5)	protein_coding-intron (ENSGALG00000004055, intron 2 of 3)	-14071		ENSGALG00000065844	40934	3.05832	-5.34606	0.642345	-8.32272	8.6e-17	1.36e-13	1	158704604	158704803		intron (ENSGALG00000061116, intron 2 of 2)	lncRNA-intron (ENSGALG00000061116, intron 2 of 2)	-3577
ENSGALG00000040832	161087	18.7272	-0.504935	0.158263	-3.19047	0.0014204	0.999975	28	2928182	2928827	CFD	exon (ENSGALG00000040832, exon 1 of 4)	protein_coding-exon (ENSGALG00000040832, exon 1 of 4)	523		ENSGALG00000008542	245290	74.4448	-0.718252	0.113759	-6.31379	2.72e-10	2.9e-07	6	26680198	26681781	ADD3	intron (ENSGALG00000008542, intron 1 of 13)	protein_coding-intron (ENSGALG00000008542, intron 2 of 16)	186		ENSGALG00000068212	133080	6.29006	4.47095	0.538421	8.30382	1.01e-16	1.57e-13	2	131080130	131080497		Intergenic	Intergenic	414
ENSGALG00000000699	62764	4.53258	0.859059	0.26926	3.19045	0.00142052	0.999975	11	19026806	19026967	WWP2	exon (ENSGALG00000039300, exon 12 of 14)	protein_coding-exon (ENSGALG00000039300, exon 12 of 14)	-8983		ENSGALG00000062627	147107	85.301	0.666239	0.105587	6.30986	2.79e-10	2.94e-07	22	2428337	2430361	ENSGALG00000062627	intron (ENSGALG00000047590, intron 1 of 1)	lncRNA-intron (ENSGALG00000047590, intron 1 of 1)	-2078		ENSGALG00000056830	285550	2.81158	4.82151	0.580618	8.30409	1.01e-16	1.57e-13	Z	77928614	77928947	ENSGALG00000056830	exon (ENSGALG00000068212, exon 1 of 4)	lncRNA-exon (ENSGALG00000068212, exon 1 of 4)	-36258
ENSGALG00000016617	191001	5.76822	0.768832	0.241111	3.18871	0.0014291	0.999975	3	105572498	105572755	NCOA1	intron (ENSGALG00000016617, intron 2 of 21)	protein_coding-intron (ENSGALG00000016617, intron 2 of 22)	57694		ENSGALG00000064605	182686	32.1022	1.18469	0.187766	6.30941	2.8e-10	2.94e-07	3	68679814	68680647		intron (ENSGALG00000016491, intron 4 of 29)	protein_coding-intron (ENSGALG00000016491, intron 3 of 27)	-10192		ENSGALG00000015898	185524	4.65747	-4.78582	0.577761	-8.2834	1.2e-16	1.85e-13	3	80479709	80479884	MYO6	intron (ENSGALG00000015898, intron 18 of 31)	protein_coding-intron (ENSGALG00000015898, intron 17 of 33)	61324
ENSGALG00000064772	73678	3.93694	1.01633	0.318782	3.18816	0.0014318	0.999975	13	14468806	14469068		intron (ENSGALG00000032974, intron 3 of 21)	protein_coding-intron (ENSGALG00000032974, intron 3 of 20)	70835		ENSGALG00000016491	190056	48.8703	1.01716	0.161223	6.30903	2.81e-10	2.94e-07	3	102227347	102228513	APOB	Intergenic	Intergenic	5730		ENSGALG00000056830	285551	2.73192	4.99504	0.604214	8.267	1.37e-16	2.11e-13	Z	77929942	77930132	ENSGALG00000056830	Intergenic	Intergenic	-37514
ENSGALG00000002287	259311	1.56093	1.4748	0.462596	3.18809	0.00143217	0.999975	8	2883539	2883683	DENND1B	intron (ENSGALG00000002287, intron 11 of 11)	protein_coding-intron (ENSGALG00000002287, intron 8 of 8)	15532		ENSGALG00000048856	97739	32.7696	-0.76579	0.121492	-6.30319	2.92e-10	3.02e-07	19	8230388	8231371		Intergenic	Intergenic	27020		ENSGALG00000057441	205976	7.83507	-2.52933	0.306202	-8.26033	1.45e-16	2.22e-13	4	33959393	33959857		intron (ENSGALG00000041054, intron 11 of 11)	protein_coding-intron (ENSGALG00000041054, intron 11 of 11)	-4771
ENSGALG00000057830	223123	1.72694	1.45675	0.45707	3.18716	0.0014368	0.999975	5	11249753	11249907		intron (ENSGALG00000062034, intron 7 of 7)	lncRNA-intron (ENSGALG00000062034, intron 6 of 9)	92014		ENSGALG00000062272	262184	52.4191	-0.796107	0.126292	-6.30368	2.91e-10	3.02e-07	8	12917037	12917708		Intergenic	Intergenic	-2059		ENSGALG00000014140	18929	108.474	0.805485	0.0975586	8.25642	1.5e-16	2.28e-13	1	68397513	68399126	ARFGAP3	intron (ENSGALG00000014140, intron 1 of 16)	protein_coding-intron (ENSGALG00000014140, intron 1 of 16)	-3100
ENSGALG00000061579	19484	2.40348	1.27825	0.401117	3.18673	0.00143889	0.999975	1	70744675	70744888	ENSGALG00000061579	Intergenic	Intergenic	-30067		ENSGALG00000037423	179929	125.194	-0.752428	0.119512	-6.29583	3.06e-10	3.15e-07	3	58645213	58646704	PTPRK	promoter-TSS (ENSGALG00000037423)	protein_coding-promoter-TSS (ENSGALG00000037423)	-41735		ENSGALG00000016993	42966	9.52963	-2.15588	0.261595	-8.2413	1.7e-16	2.58e-13	1	169975536	169975936	SUCLA2	intron (ENSGALG00000016993, intron 2 of 10)	protein_coding-intron (ENSGALG00000016993, intron 2 of 10)	9953
ENSGALG00000008164	57085	11.9724	-0.649695	0.203983	-3.18505	0.00144728	0.999975	10	20122627	20123083	ADAMTS7	intron (ENSGALG00000008164, intron 4 of 23)	protein_coding-intron (ENSGALG00000008164, intron 4 of 23)	8723		ENSGALG00000031589	50926	27.2798	0.88484	0.14058	6.29423	3.09e-10	3.16e-07	10	1431917	1432626	ZNF592	intron (ENSGALG00000031589, intron 3 of 9)	protein_coding-intron (ENSGALG00000031589, intron 3 of 9)	9780		ENSGALG00000007151	199704	8.86761	-2.08187	0.252907	-8.23177	1.84e-16	2.78e-13	4	9425155	9425635	BRWD3	intron (ENSGALG00000007151, intron 4 of 37)	protein_coding-intron (ENSGALG00000007151, intron 6 of 40)	10298
ENSGALG00000055139	6564	2.33431	1.29259	0.406023	3.18354	0.00145484	0.999975	1	25572944	25573137		Intergenic	Intergenic	-31943		ENSGALG00000015340	127821	85.7583	-0.849398	0.134998	-6.29195	3.14e-10	3.19e-07	2	111083866	111084927	TGS1	promoter-TSS (ENSGALG00000015340)	protein_coding-promoter-TSS (ENSGALG00000015340)	34		ENSGALG00000017047	44106	8.62624	-2.5589	0.311265	-8.22096	2.02e-16	3.02e-13	1	173661921	173662677	SUPT20H	intron (ENSGALG00000017047, intron 4 of 22)	protein_coding-intron (ENSGALG00000017047, intron 5 of 22)	4232
ENSGALG00000011581	234353	4.04896	0.888638	0.279244	3.1823	0.0014611	0.999975	5	50922694	50923099	KIF26A	intron (ENSGALG00000011581, intron 1 of 14)	protein_coding-intron (ENSGALG00000011581, intron 1 of 14)	24759		ENSGALG00000038187	760	68.2617	-0.887709	0.141171	-6.28818	3.21e-10	3.25e-07	1	1976439	1976982	SLC35B4	promoter-TSS (ENSGALG00000038187)	protein_coding-promoter-TSS (ENSGALG00000038187)	-109		ENSGALG00000065759	190531	106.779	1.19009	0.144909	8.21266	2.16e-16	3.22e-13	3	104541921	104542953		promoter-TSS (ENSGALG00000031281)	protein_coding-promoter-TSS (ENSGALG00000031281)	2
ENSGALG00000016465	189517	1.9051	1.29653	0.407464	3.18195	0.00146285	0.999975	3	100228083	100228279	ZPAX	Intergenic	Intergenic	-4488		ENSGALG00000048768	213024	5.39748	2.14345	0.341344	6.27945	3.4e-10	3.42e-07	4	63361582	63362170		intron (ENSGALG00000048768, intron 5 of 8)	lncRNA-intron (ENSGALG00000048768, intron 3 of 4)	82758		ENSGALG00000064920	280984	3.88887	4.90136	0.596874	8.21172	2.18e-16	3.23e-13	Z	27252009	27252280		Intergenic	Intergenic	125389
ENSGALG00000047153	203864	18.697	0.547788	0.172293	3.17939	0.00147587	0.999975	4	24788425	24789397		Intergenic	Intergenic	40435		ENSGALG00000017034	43645	26.6537	0.911504	0.145252	6.27535	3.49e-10	3.44e-07	1	171919302	171919898	FOXO1	Intergenic	Intergenic	19683		ENSGALG00000062969	86029	6.24454	3.82444	0.466472	8.19865	2.43e-16	3.58e-13	16	2175817	2176443		Intergenic	Intergenic	-5980
ENSGALG00000058018	30719	4.87148	0.903358	0.284243	3.17812	0.00148233	0.999975	1	115787459	115787843		intron (ENSGALG00000058018, intron 1 of 2)	lncRNA-intron (ENSGALG00000058018, intron 2 of 3)	26179		ENSGALG00000032282	131076	26.1511	1.28039	0.203953	6.27784	3.43e-10	3.44e-07	2	124340413	124340865	CALB1	intron (ENSGALG00000030065, intron 3 of 28)	protein_coding-intron (ENSGALG00000030065, intron 4 of 30)	-9277		ENSGALG00000060912	40641	2.37598	-5.306	0.647657	-8.19261	2.56e-16	3.75e-13	1	157351868	157352206		exon (ENSGALG00000056703, exon 1 of 2)	lncRNA-exon (ENSGALG00000056703, exon 1 of 2)	-13395
ENSGALG00000057723	17827	41.6925	0.354451	0.111585	3.17652	0.00149051	0.999975	1	64820262	64820747		intron (ENSGALG00000063187, intron 4 of 5)	lncRNA-intron (ENSGALG00000063187, intron 3 of 8)	19867		ENSGALG00000030065	207645	15.5688	1.28797	0.205253	6.27501	3.5e-10	3.44e-07	4	40245815	40246269	TENM3	intron (ENSGALG00000017034, intron 2 of 3)	protein_coding-intron (ENSGALG00000017034, intron 2 of 3)	40794		ENSGALG00000048710	225177	7.18522	2.90037	0.355183	8.16585	3.19e-16	4.66e-13	5	17154712	17154997	ENSGALG00000048710	exon (ENSGALG00000048710, exon 5 of 12)	protein_coding-exon (ENSGALG00000048710, exon 5 of 12)	1477
ENSGALG00000032526	273087	11.8099	-0.69553	0.219024	-3.17559	0.00149531	0.999975	9	16491099	16491813	B3GNT5	promoter-TSS (ENSGALG00000032526)	protein_coding-promoter-TSS (ENSGALG00000032526)	-17145		ENSGALG00000021039	240079	31.1845	0.872425	0.139006	6.27617	3.47e-10	3.44e-07	6	11549876	11550449	HKDC1	promoter-TSS (ENSGALG00000021039)	protein_coding-promoter-TSS (ENSGALG00000021039)	-893		ENSGALG00000067696	204183	5.59579	-3.17677	0.389122	-8.16393	3.24e-16	4.71e-13	4	27056384	27056865		Intergenic	Intergenic	50971
ENSGALG00000056163	90131	11.6259	0.579077	0.182454	3.17382	0.00150445	0.999975	17	10651699	10652344		intron (ENSGALG00000000906, intron 11 of 18)	protein_coding-intron (ENSGALG00000000906, intron 12 of 20)	-10554		ENSGALG00000045427	258582	44.3186	-0.694019	0.110628	-6.27344	3.53e-10	3.46e-07	7	36306578	36307092	UPP2	intron (ENSGALG00000045427, intron 2 of 5)	protein_coding-intron (ENSGALG00000045427, intron 2 of 6)	1245		ENSGALG00000003085	239404	7.32796	-2.68413	0.32886	-8.16191	3.3e-16	4.76e-13	6	9411797	9412125	CDK1	intron (ENSGALG00000003085, intron 6 of 6)	protein_coding-intron (ENSGALG00000003085, intron 7 of 7)	4117
ENSGALG00000041104	88097	3.08855	1.04647	0.329935	3.17176	0.0015152	0.999975	17	6046298	6046478	USP20	intron (ENSGALG00000004088, intron 10 of 17)	protein_coding-intron (ENSGALG00000004088, intron 11 of 17)	37576		ENSGALG00000062415	26547	47.2747	-0.879286	0.140296	-6.26735	3.67e-10	3.58e-07	1	99964111	99964834		promoter-TSS (ENSGALG00000047447)	lncRNA-promoter-TSS (ENSGALG00000047447)	-125		ENSGALG00000049511	64035	29.4402	-1.88801	0.231567	-8.15318	3.54e-16	5.1e-13	12	2795773	2796517	AMIGO3	intron (ENSGALG00000002486, intron 36 of 39)	protein_coding-intron (ENSGALG00000002486, intron 35 of 38)	6286
ENSGALG00000058592	119719	2.29147	1.32087	0.417025	3.16737	0.00153825	0.999975	2	73791173	73791390		intron (ENSGALG00000058592, intron 1 of 2)	lncRNA-intron (ENSGALG00000058592, intron 1 of 3)	956		ENSGALG00000019233	23232	20.9811	-1.09461	0.174712	-6.26525	3.72e-10	3.61e-07	1	83886558	83887047	PLA2G10L	intron (ENSGALG00000019233, intron 2 of 3)	protein_coding-intron (ENSGALG00000019233, intron 3 of 4)	1489		ENSGALG00000047550	159782	49.2476	1.18078	0.14507	8.13937	3.97e-16	5.68e-13	28	262095	263038	ENSGALG00000047550	promoter-TSS (ENSGALG00000047550)	protein_coding-promoter-TSS (ENSGALG00000047550)	1974
ENSGALG00000001021	90389	15.951	0.554935	0.175207	3.16731	0.00153858	0.999975	18	835356	836186	MYOCD	intron (ENSGALG00000001021, intron 2 of 12)	protein_coding-intron (ENSGALG00000001021, intron 1 of 10)	5438		ENSGALG00000004270	53091	20.6245	0.993989	0.158713	6.2628	3.78e-10	3.65e-07	10	7563537	7564124	ALDH1A2	intron (ENSGALG00000004270, intron 1 of 12)	protein_coding-intron (ENSGALG00000004270, intron 1 of 12)	8551		ENSGALG00000013821	167137	13.8509	-1.78807	0.219926	-8.13031	4.28e-16	6.09e-13	3	16643641	16644136	SRSF7L	exon (ENSGALG00000013821, exon 6 of 8)	protein_coding-exon (ENSGALG00000013821, exon 6 of 8)	6950
ENSGALG00000059361	30162	2.7335	-1.24156	0.392208	-3.16557	0.00154779	0.999975	1	113614910	113615202		TTS (ENSGALG00000059361)	lncRNA-TTS (ENSGALG00000059361)	3669		ENSGALG00000061803	72777	65.1116	-0.729958	0.116658	-6.25724	3.92e-10	3.76e-07	13	11916584	11917269		Intergenic	Intergenic	-7611		ENSGALG00000059505	214518	2.78397	-5.1316	0.631507	-8.12596	4.44e-16	6.29e-13	4	69580703	69580915		intron (ENSGALG00000045507, intron 4 of 8)	protein_coding-intron (ENSGALG00000045507, intron 4 of 8)	-11939
ENSGALG00000067406	251087	4.7775	0.859275	0.271498	3.16494	0.00155114	0.999975	7	9204308	9204728		promoter-TSS (ENSGALG00000067406)	lncRNA-promoter-TSS (ENSGALG00000067406)	-97		ENSGALG00000007169	102933	44.8346	-0.852299	0.136544	-6.24194	4.32e-10	4.06e-07	2	14106043	14106901	EPC1	Intergenic	Intergenic	-32609		ENSGALG00000045507	121305	5.46325	-4.14912	0.51064	-8.12534	4.46e-16	6.29e-13	2	81822880	81823143	ENSGALG00000045507	intron (ENSGALG00000059505, intron 1 of 1)	lncRNA-intron (ENSGALG00000059505, intron 1 of 1)	1676
ENSGALG00000016142	28883	61.5511	0.287024	0.0907139	3.16406	0.00155586	0.999975	1	110239329	110240958	MX1	intron (ENSGALG00000016142, intron 1 of 13)	protein_coding-intron (ENSGALG00000016142, intron 1 of 13)	379		ENSGALG00000016462	189287	57.1673	-0.812786	0.130202	-6.24248	4.31e-10	4.06e-07	3	99207184	99207971	MYCN	Intergenic	Intergenic	-505		ENSGALG00000067175	17125	16.272	-2.4784	0.305273	-8.11863	4.71e-16	6.61e-13	1	62260828	62261581		Intergenic	Intergenic	-18264
ENSGALG00000050729	130324	14.8132	0.500015	0.158037	3.16391	0.00155665	0.999975	2	120994128	120994946		intron (ENSGALG00000050729, intron 3 of 3)	lncRNA-intron (ENSGALG00000050729, intron 5 of 5)	7322		ENSGALG00000005086	241645	47.421	-1.05046	0.168255	-6.24327	4.29e-10	4.06e-07	6	16333013	16333739	PLAU	promoter-TSS (ENSGALG00000010995)	protein_coding-promoter-TSS (ENSGALG00000010995)	16125		ENSGALG00000059998	125918	46.5618	-1.00327	0.123621	-8.11572	4.83e-16	6.74e-13	2	102723517	102724960		Intergenic	Intergenic	-5632
ENSGALG00000058968	205550	2.10397	1.40181	0.443178	3.16307	0.00156112	0.999975	4	32444269	32444484		intron (ENSGALG00000058968, intron 2 of 4)	lncRNA-intron (ENSGALG00000058968, intron 1 of 6)	12693		ENSGALG00000010998	267108	67.2275	-0.722196	0.115676	-6.24326	4.29e-10	4.06e-07	8	28186469	28187920	EFCAB7	promoter-TSS (ENSGALG00000016462)	protein_coding-promoter-TSS (ENSGALG00000016462)	12		ENSGALG00000013660	123271	25.412	-1.3711	0.168962	-8.11483	4.86e-16	6.76e-13	2	90824934	90825863	ZNF516	intron (ENSGALG00000013660, intron 2 of 6)	protein_coding-intron (ENSGALG00000013660, intron 2 of 5)	52228
ENSGALG00000058430	25392	6.17625	0.936592	0.296239	3.1616	0.00156903	0.999975	1	93295593	93295808	ZFP92	Intergenic	Intergenic	-3016		ENSGALG00000005277	261984	201.235	-0.589429	0.0944777	-6.23881	4.41e-10	4.13e-07	8	12303120	12305101	RTCA	promoter-TSS (ENSGALG00000005280)	protein_coding-promoter-TSS (ENSGALG00000005280)	276		ENSGALG00000052759	220303	3.08496	-4.89711	0.603657	-8.1124	4.96e-16	6.86e-13	4	91192038	91192255		intron (ENSGALG00000049119, intron 20 of 24)	protein_coding-intron (ENSGALG00000049119, intron 20 of 24)	18524
ENSGALG00000005757	62075	111.094	-0.279268	0.0884101	-3.15878	0.00158434	0.999975	11	17599677	17601019	IRF8	intron (ENSGALG00000005754, intron 7 of 7)	protein_coding-intron (ENSGALG00000005754, intron 7 of 7)	-2527		ENSGALG00000043920	145351	11.2621	1.52854	0.245111	6.23611	4.49e-10	4.18e-07	21	4833954	4834164	OTUD3	intron (ENSGALG00000043920, intron 2 of 7)	protein_coding-intron (ENSGALG00000043920, intron 2 of 7)	1256		ENSGALG00000056299	27265	6.01797	2.90176	0.358638	8.09106	5.91e-16	8.13e-13	1	104716088	104716503	ENSGALG00000056299	TTS (ENSGALG00000065998)	lncRNA-TTS (ENSGALG00000065998)	1856
ENSGALG00000014569	224722	29.5141	0.406316	0.128659	3.15808	0.00158812	0.999975	5	15970461	15971004	PNPLA2	intron (ENSGALG00000014569, intron 4 of 9)	protein_coding-intron (ENSGALG00000014569, intron 3 of 8)	16416		ENSGALG00000012321	236878	149.35	-0.661494	0.106122	-6.23331	4.57e-10	4.23e-07	5	58007953	58009257	MAP4K5	promoter-TSS (ENSGALG00000012321)	protein_coding-promoter-TSS (ENSGALG00000012321)	-56		ENSGALG00000046971	192933	32.4094	-1.68479	0.208302	-8.08822	6.05e-16	8.29e-13	30	560736	562343		TTS (ENSGALG00000051144)	protein_coding-TTS (ENSGALG00000051144)	-4680
ENSGALG00000029831	145276	3.33876	-1.03911	0.329166	-3.15681	0.00159504	0.999975	21	4613377	4613593	IFFO2	intron (ENSGALG00000030563, intron 91 of 111)	protein_coding-intron (ENSGALG00000030563, intron 90 of 110)	-20264		ENSGALG00000064185	35766	20.4395	1.1368	0.182447	6.23086	4.64e-10	4.28e-07	1	135292152	135292458		intron (ENSGALG00000053141, intron 2 of 3)	lncRNA-intron (ENSGALG00000053141, intron 2 of 3)	-3004		ENSGALG00000066808	10713	33.318	-1.16504	0.14427	-8.07543	6.72e-16	9.12e-13	1	43155191	43157130		Intergenic	Intergenic	41417
ENSGALG00000067259	273380	2.39005	1.24297	0.393912	3.15546	0.00160247	0.999975	9	17534788	17534940		exon (ENSGALG00000067259, exon 1 of 1)	lncRNA-exon (ENSGALG00000067259, exon 1 of 1)	358		ENSGALG00000010551	172304	54.174	-0.76711	0.123258	-6.22361	4.86e-10	4.44e-07	3	31915983	31916996	CDC42EP3	promoter-TSS (ENSGALG00000010551)	protein_coding-promoter-TSS (ENSGALG00000010551)	113		ENSGALG00000062118	280791	3.02247	-5.04063	0.627636	-8.03113	9.66e-16	1.3e-12	Z	25682796	25683009		intron (ENSGALG00000062118, intron 1 of 2)	lncRNA-intron (ENSGALG00000062118, intron 1 of 2)	383
ENSGALG00000057317	96058	4.8669	-0.919702	0.291478	-3.15531	0.0016033	0.999975	19	4188877	4189270	SH2B2	intron (ENSGALG00000021636, intron 12 of 22)	protein_coding-intron (ENSGALG00000021636, intron 12 of 22)	-69431		ENSGALG00000057594	198665	22.4502	0.904762	0.145371	6.22379	4.85e-10	4.44e-07	4	4036482	4037071		intron (ENSGALG00000006098, intron 6 of 9)	protein_coding-intron (ENSGALG00000006098, intron 4 of 7)	-7401		ENSGALG00000060367	195415	14.063	1.96997	0.245547	8.02276	1.03e-15	1.39e-12	33	3986641	3987670	ENSGALG00000060367	Intergenic	Intergenic	-3115
ENSGALG00000059060	1325	2.44978	1.15223	0.365183	3.15522	0.00160377	0.999975	1	3954377	3954533		exon (ENSGALG00000064159, exon 3 of 3)	lncRNA-exon (ENSGALG00000064159, exon 3 of 3)	21718		ENSGALG00000009905	8968	50.3813	-0.640202	0.10296	-6.21795	5.04e-10	4.56e-07	1	35256433	35257957	MDM1	promoter-TSS (ENSGALG00000015808)	protein_coding-promoter-TSS (ENSGALG00000015808)	196		ENSGALG00000050467	258749	5.31546	-3.80078	0.474035	-8.01793	1.08e-15	1.43e-12	8	312450	313127	ENSGALG00000050467	exon (ENSGALG00000050467, exon 4 of 5)	protein_coding-exon (ENSGALG00000050467, exon 4 of 5)	716
ENSGALG00000064838	260715	4.8569	0.970079	0.30748	3.15494	0.00160533	0.999975	8	6843170	6843491		intron (ENSGALG00000004323, intron 10 of 15)	protein_coding-intron (ENSGALG00000004323, intron 12 of 17)	23834		ENSGALG00000015808	184389	106.389	-0.556472	0.0894994	-6.21761	5.05e-10	4.56e-07	3	76466742	76467938	SLC35A1	intron (ENSGALG00000009905, intron 1 of 13)	protein_coding-intron (ENSGALG00000009905, intron 1 of 16)	-521		ENSGALG00000042023	12	86.5605	1.26295	0.157503	8.01857	1.07e-15	1.43e-12	1	35759	36532	ENSGALG00000042023	Intergenic	Intergenic	6461
ENSGALG00000055917	91093	2.52253	1.20182	0.381265	3.1522	0.00162045	0.999975	18	2477632	2477783		exon (ENSGALG00000060915, exon 3 of 3)	lncRNA-exon (ENSGALG00000060915, exon 3 of 3)	-23060		ENSGALG00000063776	169626	88.6335	-0.552207	0.088875	-6.2133	5.19e-10	4.6e-07	3	24037581	24039640	KCNG3	promoter-TSS (ENSGALG00000013737)	protein_coding-promoter-TSS (ENSGALG00000013737)	2		ENSGALG00000062552	21615	4.72646	-3.69184	0.461511	-7.99948	1.25e-15	1.65e-12	1	78808870	78809390	PRSS2	intron (ENSGALG00000014754, intron 2 of 5)	protein_coding-intron (ENSGALG00000014754, intron 2 of 5)	-3678
ENSGALG00000067255	56050	13.5189	0.52851	0.167665	3.15218	0.00162054	0.999975	10	17580552	17580854		intron (ENSGALG00000038688, intron 17 of 21)	protein_coding-intron (ENSGALG00000038688, intron 20 of 24)	-40835		ENSGALG00000055488	177929	22.4879	-1.00732	0.162114	-6.21363	5.18e-10	4.6e-07	3	52131425	52131914		promoter-TSS (ENSGALG00000063776)	protein_coding-promoter-TSS (ENSGALG00000063776)	-4506		ENSGALG00000048313	205841	4.80915	-3.04345	0.380716	-7.99402	1.31e-15	1.71e-12	4	33485003	33485419		intron (ENSGALG00000048313, intron 1 of 6)	lncRNA-intron (ENSGALG00000048313, intron 1 of 2)	4043
ENSGALG00000058020	232014	7.57695	0.653826	0.207459	3.1516	0.0016238	0.999975	5	43269368	43269970		exon (ENSGALG00000010607, exon 7 of 13)	protein_coding-exon (ENSGALG00000010607, exon 7 of 13)	-13195		ENSGALG00000059578	218386	59.2207	0.899964	0.144823	6.21425	5.16e-10	4.6e-07	4	85057501	85058828		promoter-TSS (ENSGALG00000048528)	lncRNA-promoter-TSS (ENSGALG00000048528)	-3436		ENSGALG00000055505	179749	6.05249	-2.53945	0.317772	-7.99141	1.33e-15	1.73e-12	3	57810138	57810468		exon (ENSGALG00000054327, exon 2 of 7)	lncRNA-exon (ENSGALG00000054327, exon 2 of 7)	14443
ENSGALG00000004436	76831	10.153	0.609749	0.193519	3.15085	0.00162798	0.999975	14	4283020	4283152	CYP3A4	exon (ENSGALG00000004420, exon 45 of 45)	protein_coding-exon (ENSGALG00000004420, exon 45 of 45)	-5110		ENSGALG00000032161	222735	14.9748	-1.44169	0.231977	-6.21478	5.14e-10	4.6e-07	5	9744178	9744633	SCUBE2	promoter-TSS (ENSGALG00000032161)	protein_coding-promoter-TSS (ENSGALG00000032161)	-910		ENSGALG00000056830	285546	5.69235	4.63974	0.581324	7.98132	1.45e-15	1.87e-12	Z	77905869	77906718	ENSGALG00000056830	Intergenic	Intergenic	-13771
ENSGALG00000026781	44808	51.2105	-0.398784	0.126598	-3.15	0.00163269	0.999975	1	176427625	176428911	ALOX5AP	Intergenic	Intergenic	-4400		ENSGALG00000008294	69271	107.044	-0.593918	0.095604	-6.21228	5.22e-10	4.61e-07	12	18801981	18803172	ITPR1	promoter-TSS (ENSGALG00000008294)	protein_coding-promoter-TSS (ENSGALG00000008294)	-3536		ENSGALG00000067343	75455	75.679	-2.7118	0.340056	-7.97456	1.53e-15	1.96e-12	14	163334	165523		Intergenic	Intergenic	-3882
ENSGALG00000030900	149004	159.062	-0.367999	0.116828	-3.14993	0.00163311	0.999975	23	2700028	2701417	ENSGALG00000030900	promoter-TSS (ENSGALG00000030900)	protein_coding-promoter-TSS (ENSGALG00000030900)	6		ENSGALG00000030432	146443	88.9679	0.791902	0.127522	6.2099	5.3e-10	4.66e-07	22	535623	537115	RASSF2	intron (ENSGALG00000000195, intron 5 of 15)	protein_coding-intron (ENSGALG00000000195, intron 5 of 15)	-22663		ENSGALG00000056830	285568	3.65506	4.94533	0.62007	7.97544	1.52e-15	1.96e-12	Z	77975732	77976303	ENSGALG00000056830	Intergenic	Intergenic	-83495
ENSGALG00000010975	10424	2.40249	-1.29175	0.410169	-3.14932	0.0016365	0.999975	1	41001378	41001566	TMTC2	intron (ENSGALG00000010975, intron 2 of 11)	protein_coding-intron (ENSGALG00000010975, intron 2 of 11)	108313		ENSGALG00000010643	265785	67.8788	0.889007	0.1432	6.20815	5.36e-10	4.69e-07	8	24867053	24868303	ZYG11A	intron (ENSGALG00000010643, intron 3 of 13)	protein_coding-intron (ENSGALG00000010643, intron 3 of 13)	9452		ENSGALG00000050198	247212	4.09046	4.05473	0.509192	7.96308	1.68e-15	2.14e-12	6	32338795	32339079	ENSGALG00000050198	exon (ENSGALG00000050198, exon 8 of 13)	protein_coding-exon (ENSGALG00000050198, exon 8 of 13)	-5659
ENSGALG00000041337	131194	18.0387	0.487455	0.154971	3.14546	0.00165828	0.999975	2	124694462	124695526	OTUD6A	Intergenic	Intergenic	16357		ENSGALG00000013952	173797	136.105	-0.717757	0.11564	-6.20683	5.41e-10	4.7e-07	3	38124343	38125801	B3GALNT2	promoter-TSS (ENSGALG00000067242)	lncRNA-promoter-TSS (ENSGALG00000067242)	134		ENSGALG00000059867	84852	52.9429	1.45045	0.182396	7.95223	1.83e-15	2.33e-12	15	11088883	11089501	ENSGALG00000059867	TTS (ENSGALG00000007840)	protein_coding-TTS (ENSGALG00000007840)	3795
ENSGALG00000065883	52672	2.52044	1.07844	0.342929	3.1448	0.00166202	0.999975	10	6006045	6006204		exon (ENSGALG00000065883, exon 2 of 2)	lncRNA-exon (ENSGALG00000065883, exon 2 of 2)	1296		ENSGALG00000017218	47897	22.5435	1.06184	0.171177	6.20314	5.53e-10	4.79e-07	1	187108939	187109318	MED17	exon (ENSGALG00000017219, exon 6 of 10)	protein_coding-exon (ENSGALG00000017219, exon 6 of 10)	-3932		ENSGALG00000049114	193539	9.64454	-2.87978	0.362229	-7.95018	1.86e-15	2.36e-12	31	3031883	3032139	THAP8	intron (ENSGALG00000062715, intron 1 of 6)	protein_coding-intron (ENSGALG00000062715, intron 3 of 5)	-2285
ENSGALG00000003096	139007	12.3567	-0.544798	0.173294	-3.14378	0.00166779	0.999975	20	2227241	2227644	CBFA2T2	intron (ENSGALG00000003096, intron 2 of 11)	protein_coding-intron (ENSGALG00000003096, intron 1 of 10)	7802		ENSGALG00000032282	131084	63.5895	0.948153	0.15298	6.19787	5.72e-10	4.93e-07	2	124356612	124357637	CALB1	Intergenic	Intergenic	-25763		ENSGALG00000058492	195017	6.4795	-3.16009	0.397866	-7.9426	1.98e-15	2.48e-12	33	2167956	2168426	ENSGALG00000058492	Intergenic	Intergenic	-3384
ENSGALG00000009305	167445	72.3631	-0.286483	0.0911778	-3.14203	0.00167784	0.999975	3	17501323	17502155	LBR	promoter-TSS (ENSGALG00000009305)	protein_coding-promoter-TSS (ENSGALG00000009305)	-5314		ENSGALG00000049974	12101	24.4303	1.11565	0.180064	6.19581	5.8e-10	4.94e-07	1	47941617	47942305	ENSGALG00000049974	Intergenic	Intergenic	83		ENSGALG00000065706	29827	57.9832	-1.11979	0.140969	-7.9435	1.97e-15	2.48e-12	1	112692494	112694423		TTS (ENSGALG00000056291)	lncRNA-TTS (ENSGALG00000056291)	966
ENSGALG00000063848	186292	11.6326	0.680977	0.216758	3.14165	0.00167999	0.999975	3	83907557	83908321		intron (ENSGALG00000068013, intron 1 of 1)	lncRNA-intron (ENSGALG00000068013, intron 2 of 2)	-66757		ENSGALG00000032282	131075	68.6247	1.21598	0.196236	6.19649	5.77e-10	4.94e-07	2	124338835	124340081	CALB1	intron (ENSGALG00000023670, intron 13 of 15)	protein_coding-intron (ENSGALG00000023670, intron 11 of 13)	-8096		ENSGALG00000060534	856	5.98199	3.17291	0.40005	7.93127	2.17e-15	2.71e-12	1	2291519	2291749	ENSGALG00000060534	exon (ENSGALG00000068165, exon 4 of 8)	protein_coding-exon (ENSGALG00000068165, exon 4 of 8)	641
ENSGALG00000065335	221981	1.56129	1.39956	0.445854	3.13905	0.00169495	0.999975	5	6594123	6594296		TTS (ENSGALG00000063312)	lncRNA-TTS (ENSGALG00000063312)	11975		ENSGALG00000067178	273717	31.7284	0.875382	0.14129	6.19566	5.8e-10	4.94e-07	9	18514809	18515425		promoter-TSS (ENSGALG00000049974)	protein_coding-promoter-TSS (ENSGALG00000049974)	-132620		ENSGALG00000027916	227372	3.23788	-3.79532	0.47866	-7.92907	2.21e-15	2.74e-12	5	24709543	24709951		Intergenic	Intergenic	-25685
ENSGALG00000068174	285243	1.90123	-1.42639	0.454727	-3.1368	0.00170801	0.999975	Z	72724747	72724898		Intergenic	Intergenic	36678		ENSGALG00000043041	118027	11.2244	-3.29209	0.531447	-6.19457	5.84e-10	4.95e-07	2	65121357	65121553	NRN1	intron (ENSGALG00000043041, intron 1 of 1)	protein_coding-intron (ENSGALG00000043041, intron 2 of 2)	2803		ENSGALG00000068381	285166	10.0497	1.92337	0.242584	7.92867	2.21e-15	2.74e-12	Z	71254310	71254789	ENSGALG00000068381	intron (ENSGALG00000008553, intron 21 of 34)	protein_coding-intron (ENSGALG00000008553, intron 22 of 35)	-5441
ENSGALG00000032957	204481	4.98724	0.870293	0.277522	3.13594	0.00171304	0.999975	4	29169659	29169978	NOCT	intron (ENSGALG00000054470, intron 1 of 7)	lncRNA-intron (ENSGALG00000054470, intron 1 of 7)	-23649		ENSGALG00000016412	188397	47.9134	-1.06659	0.172256	-6.19187	5.95e-10	5.01e-07	3	96033331	96033870	MBOAT2	promoter-TSS (ENSGALG00000016412)	protein_coding-promoter-TSS (ENSGALG00000016412)	-41		ENSGALG00000005938	78055	9.53908	-2.26045	0.285344	-7.92185	2.34e-15	2.89e-12	14	6967301	6967620	C7orf62	Intergenic	Intergenic	10592
ENSGALG00000057701	18505	8.17448	0.798224	0.25461	3.13509	0.00171804	0.999975	1	67267401	67267677	ENSGALG00000057701	intron (ENSGALG00000057701, intron 1 of 1)	protein_coding-intron (ENSGALG00000057701, intron 1 of 1)	156		ENSGALG00000041036	59066	191.813	-0.534494	0.0863405	-6.19054	6e-10	5.03e-07	11	4872713	4874506	FTO	intron (ENSGALG00000020049, intron 3 of 4)	protein_coding-intron (ENSGALG00000020049, intron 3 of 4)	77		ENSGALG00000067150	281157	28.0078	-1.1762	0.148554	-7.91764	2.42e-15	2.97e-12	Z	28078921	28080200		promoter-TSS (ENSGALG00000067150)	lncRNA-promoter-TSS (ENSGALG00000067150)	-99
ENSGALG00000053136	105714	3.7448	-1.04597	0.333656	-3.13486	0.00171936	0.999975	2	22895299	22895459		intron (ENSGALG00000053136, intron 3 of 3)	lncRNA-intron (ENSGALG00000053136, intron 3 of 3)	12255		ENSGALG00000020049	171322	40.0076	0.897145	0.144939	6.18982	6.02e-10	5.03e-07	3	29207559	29208327	KCNK16	promoter-TSS (ENSGALG00000003602)	protein_coding-promoter-TSS (ENSGALG00000003602)	4318		ENSGALG00000050289	120955	4.07005	3.45927	0.437003	7.9159	2.45e-15	3e-12	2	80348274	80348511		Intergenic	Intergenic	-18236
ENSGALG00000005259	99242	3.79711	0.964124	0.307566	3.13469	0.00172039	0.999975	2	1869083	1869283	VIPR1	intron (ENSGALG00000005259, intron 2 of 11)	protein_coding-intron (ENSGALG00000005259, intron 2 of 12)	20453		ENSGALG00000016300	186888	48.1364	0.7662	0.123928	6.18263	6.3e-10	5.24e-07	3	87911370	87912965	TINAG	intron (ENSGALG00000016300, intron 2 of 13)	protein_coding-intron (ENSGALG00000016300, intron 2 of 13)	-1947		ENSGALG00000059505	214514	2.6198	-4.96626	0.628808	-7.8979	2.84e-15	3.45e-12	4	69574176	69574475		intron (ENSGALG00000059505, intron 1 of 1)	lncRNA-intron (ENSGALG00000059505, intron 1 of 1)	-5456
ENSGALG00000060818	44896	9.89685	0.639247	0.203972	3.13399	0.00172447	0.999975	1	176678986	176679455		promoter-TSS (ENSGALG00000017084)	protein_coding-promoter-TSS (ENSGALG00000017084)	-24965		ENSGALG00000057178	49611	25.5448	1.05075	0.17008	6.17796	6.49e-10	5.37e-07	1	195226830	195227543		promoter-TSS (ENSGALG00000065206)	lncRNA-promoter-TSS (ENSGALG00000065206)	-7215		ENSGALG00000005423	285937	6.28241	-2.30929	0.292741	-7.8885	3.06e-15	3.71e-12	Z	81901493	81901770	GRHPR	intron (ENSGALG00000028675, intron 6 of 8)	protein_coding-intron (ENSGALG00000028675, intron 6 of 8)	-28833
ENSGALG00000068308	49138	3.01546	1.07056	0.34163	3.13367	0.00172633	0.999975	1	193874082	193874247		exon (ENSGALG00000068308, exon 2 of 5)	lncRNA-exon (ENSGALG00000068308, exon 2 of 5)	3397		ENSGALG00000008997	105276	19.4326	-1.34634	0.217978	-6.1765	6.55e-10	5.4e-07	2	21040306	21040928	STEAP4	Intergenic	Intergenic	-20041		ENSGALG00000057019	20118	4.56947	3.63245	0.460823	7.88252	3.21e-15	3.87e-12	1	72598247	72598408		Intergenic	Intergenic	-1377
ENSGALG00000048090	125503	2.63512	1.21753	0.388658	3.13266	0.0017323	0.999975	2	101339320	101339622		intron (ENSGALG00000048090, intron 1 of 4)	lncRNA-intron (ENSGALG00000048090, intron 1 of 4)	-7693		ENSGALG00000014950	181202	73.8167	0.714779	0.115885	6.16798	6.92e-10	5.67e-07	3	63821307	63823407	LOC421740	exon (ENSGALG00000014950, exon 7 of 7)	protein_coding-exon (ENSGALG00000014950, exon 7 of 7)	9457		ENSGALG00000054637	154544	19.2273	1.33147	0.168994	7.87882	3.3e-15	3.97e-12	25	3491438	3492344	ENSGALG00000054637	intron (ENSGALG00000054637, intron 4 of 4)	protein_coding-intron (ENSGALG00000054637, intron 4 of 4)	8832
ENSGALG00000010170	206080	40.4682	-0.312722	0.0998456	-3.13206	0.00173585	0.999975	4	34250092	34251292	INTU	intron (ENSGALG00000010170, intron 1 of 15)	protein_coding-intron (ENSGALG00000010170, intron 1 of 15)	413		ENSGALG00000004670	64481	26.0257	1.24938	0.202647	6.16528	7.04e-10	5.75e-07	12	3715629	3715991	ATRIP	intron (ENSGALG00000004670, intron 1 of 13)	protein_coding-intron (ENSGALG00000004670, intron 1 of 13)	2890		ENSGALG00000066113	176675	10.2612	1.85808	0.236651	7.85159	4.11e-15	4.92e-12	3	48102956	48103446		intron (ENSGALG00000058072, intron 3 of 3)	lncRNA-intron (ENSGALG00000058072, intron 3 of 3)	11668
ENSGALG00000066804	193281	2.97801	-1.30342	0.416365	-3.13048	0.0017452	0.999975	31	662914	663234	ENSGALG00000066804	TTS (ENSGALG00000067870)	protein_coding-TTS (ENSGALG00000067870)	4854		ENSGALG00000064703	52056	77.2271	-0.69502	0.112868	-6.1578	7.38e-10	6e-07	10	3995713	3996527		intron (ENSGALG00000064703, intron 2 of 3)	lncRNA-intron (ENSGALG00000064703, intron 2 of 2)	7118		ENSGALG00000058072	220325	4.9026	3.96167	0.504609	7.85097	4.13e-15	4.92e-12	4	91227384	91227710		exon (ENSGALG00000057624, exon 7 of 7)	lncRNA-exon (ENSGALG00000057624, exon 7 of 7)	2961
ENSGALG00000055606	68995	3.34483	1.07925	0.344822	3.12989	0.00174874	0.999975	12	17264669	17264837	ENSGALG00000055606	Intergenic	Intergenic	24028		ENSGALG00000067688	44276	64.5394	0.604547	0.0983341	6.14789	7.85e-10	6.25e-07	1	174251098	174253282		promoter-TSS (ENSGALG00000012348)	protein_coding-promoter-TSS (ENSGALG00000012348)	-85043		ENSGALG00000054753	157326	3.56064	4.72246	0.602249	7.84138	4.46e-15	5.29e-12	27	1921027	1921339		intron (ENSGALG00000054753, intron 3 of 6)	protein_coding-intron (ENSGALG00000054753, intron 5 of 10)	9368
ENSGALG00000056380	251798	5.53499	0.776798	0.248242	3.1292	0.00175282	0.999975	7	11716024	11716603		promoter-TSS (ENSGALG00000060631)	lncRNA-promoter-TSS (ENSGALG00000060631)	-18091		ENSGALG00000001410	95680	64.7264	-0.718997	0.116933	-6.14878	7.81e-10	6.25e-07	19	3280392	3281071	SPNS3	exon (ENSGALG00000013804, exon 1 of 5)	protein_coding-exon (ENSGALG00000013804, exon 1 of 5)	6982		ENSGALG00000065760	195338	6.57646	2.955	0.376983	7.83853	4.56e-15	5.39e-12	33	3728424	3729193		intron (ENSGALG00000065760, intron 1 of 2)	protein_coding-intron (ENSGALG00000065760, intron 1 of 2)	447
ENSGALG00000011101	174499	6.59712	0.828402	0.264919	3.12701	0.00176596	0.999975	3	40187458	40187646	URB2	intron (ENSGALG00000011101, intron 3 of 7)	protein_coding-intron (ENSGALG00000011101, intron 3 of 9)	7401		ENSGALG00000009158	165650	83.8324	-0.683423	0.111165	-6.1478	7.86e-10	6.25e-07	3	12389614	12390664	CDC42BPA	Intergenic	Intergenic	-1223		ENSGALG00000032405	85905	3.9822	4.95022	0.632073	7.83173	4.81e-15	5.64e-12	16	1727685	1727943	ZNF226L	promoter-TSS (ENSGALG00000032405)	protein_coding-promoter-TSS (ENSGALG00000032405)	-2267
ENSGALG00000043872	4257	2.30072	1.21877	0.390242	3.12312	0.00178944	0.999975	1	15598335	15598544	SIIL	intron (ENSGALG00000043872, intron 12 of 19)	protein_coding-intron (ENSGALG00000043872, intron 7 of 14)	30766		ENSGALG00000013804	213276	75.2843	-0.681552	0.110848	-6.14852	7.82e-10	6.25e-07	4	65135243	65136161	SRD5A3	promoter-TSS (ENSGALG00000001410)	protein_coding-promoter-TSS (ENSGALG00000001410)	205		ENSGALG00000063834	50400	4.29751	4.42604	0.565607	7.8253	5.06e-15	5.91e-12	1	197008284	197008482		TTS (ENSGALG00000061577)	lncRNA-TTS (ENSGALG00000061577)	2272
ENSGALG00000025958	97383	143.448	-0.41604	0.133249	-3.12228	0.00179458	0.999975	19	7224178	7226977		promoter-TSS (ENSGALG00000025958)	snoRNA-promoter-TSS (ENSGALG00000025958)	-345		ENSGALG00000012348	257151	136.145	-0.601552	0.0978343	-6.14868	7.81e-10	6.25e-07	7	30678649	30680216	MCM6	intron (ENSGALG00000041263, intron 6 of 16)	protein_coding-intron (ENSGALG00000041263, intron 6 of 17)	-181		ENSGALG00000058502	85989	5.41779	-4.39675	0.562019	-7.82314	5.15e-15	5.98e-12	16	2028963	2029688	YLEC13	exon (ENSGALG00000063090, exon 9 of 9)	protein_coding-exon (ENSGALG00000063090, exon 9 of 9)	2953
ENSGALG00000016433	188500	4.44655	0.946201	0.30334	3.11927	0.00181297	0.999975	3	96308957	96309209	YWHAQ	Intergenic	Intergenic	-15946		ENSGALG00000035923	153788	44.5543	0.667541	0.108623	6.14548	7.97e-10	6.32e-07	25	1835443	1836668	MTMR11	intron (ENSGALG00000035923, intron 2 of 14)	protein_coding-intron (ENSGALG00000035923, intron 2 of 15)	1067		ENSGALG00000063090	861	6.17825	-2.84469	0.363642	-7.82279	5.17e-15	5.98e-12	1	2324369	2324668	ENSGALG00000063090	TTS (ENSGALG00000058502)	protein_coding-TTS (ENSGALG00000058502)	2364
ENSGALG00000009722	106081	29.9182	0.572685	0.183638	3.11855	0.00181743	0.999975	2	23975185	23976541	DYNC1I1	intron (ENSGALG00000009722, intron 4 of 15)	protein_coding-intron (ENSGALG00000009722, intron 4 of 15)	33717		ENSGALG00000006477	101493	91.0466	0.652225	0.106213	6.14072	8.21e-10	6.43e-07	2	8753233	8754564	DNAJB6	intron (ENSGALG00000003709, intron 12 of 13)	protein_coding-intron (ENSGALG00000003709, intron 13 of 14)	15529		ENSGALG00000062118	280792	12.9696	-1.74334	0.223393	-7.80392	6e-15	6.92e-12	Z	25685278	25685630		Intergenic	Intergenic	-2168
ENSGALG00000062150	137101	2.68953	1.07736	0.345627	3.11713	0.00182623	0.999975	2	146031838	146032010		exon (ENSGALG00000062150, exon 1 of 1)	lncRNA-exon (ENSGALG00000062150, exon 1 of 1)	400		ENSGALG00000003709	147364	5.47848	1.93858	0.315691	6.14073	8.21e-10	6.43e-07	22	3024703	3025081	PLAT	exon (ENSGALG00000067686, exon 2 of 2)	lncRNA-exon (ENSGALG00000067686, exon 2 of 2)	8132		ENSGALG00000045507	121306	3.41873	-4.71746	0.605108	-7.79605	6.39e-15	7.31e-12	2	81823459	81823705	ENSGALG00000045507	intron (ENSGALG00000045507, intron 4 of 8)	protein_coding-intron (ENSGALG00000045507, intron 4 of 8)	1106
ENSGALG00000012456	13491	7.29979	0.683618	0.219324	3.11694	0.00182742	0.999975	1	51337365	51337712	RAC2	exon (ENSGALG00000058328, exon 4 of 4)	protein_coding-exon (ENSGALG00000058328, exon 4 of 4)	36205		ENSGALG00000067686	230720	17.4186	1.30759	0.212889	6.14212	8.14e-10	6.43e-07	5	37767711	37768348		intron (ENSGALG00000006477, intron 7 of 10)	protein_coding-intron (ENSGALG00000006477, intron 6 of 10)	2343		ENSGALG00000046758	186493	16.1307	1.65048	0.211802	7.79253	6.57e-15	7.49e-12	3	85832477	85833015		Intergenic	Intergenic	-17664
ENSGALG00000066797	45386	4.15116	0.956787	0.307276	3.11377	0.00184714	0.999975	1	177949619	177949760		exon (ENSGALG00000066797, exon 3 of 3)	lncRNA-exon (ENSGALG00000066797, exon 3 of 3)	7968		ENSGALG00000009624	229123	22.6584	-1.00825	0.164337	-6.13527	8.5e-10	6.62e-07	5	29759569	29760114	FSIP1	promoter-TSS (ENSGALG00000009624)	protein_coding-promoter-TSS (ENSGALG00000009624)	-106		ENSGALG00000003336	52177	11.2106	-1.45328	0.186811	-7.77946	7.28e-15	8.27e-12	10	4345756	4346291	DAPK2	intron (ENSGALG00000003336, intron 3 of 9)	protein_coding-intron (ENSGALG00000003336, intron 3 of 8)	21581
ENSGALG00000040298	114200	4.6077	0.868536	0.278936	3.11375	0.00184724	0.999975	2	52900017	52900221	TPK1	intron (ENSGALG00000040298, intron 2 of 7)	protein_coding-intron (ENSGALG00000040298, intron 2 of 8)	101316		ENSGALG00000059270	262204	153.735	-0.606865	0.0989562	-6.13266	8.64e-10	6.71e-07	8	12974320	12975898		intron (ENSGALG00000005509, intron 1 of 21)	protein_coding-intron (ENSGALG00000005509, intron 1 of 23)	-12023		ENSGALG00000015026	181735	71.3852	0.883408	0.113644	7.77346	7.64e-15	8.63e-12	3	66006733	66008337	TRAF3IP2	intron (ENSGALG00000015022, intron 12 of 13)	protein_coding-intron (ENSGALG00000015022, intron 12 of 13)	-29910
ENSGALG00000057749	48317	2.36277	1.20592	0.387788	3.10974	0.00187253	0.999975	1	189150230	189150464		promoter-TSS (ENSGALG00000057749)	lncRNA-promoter-TSS (ENSGALG00000057749)	-545		ENSGALG00000066309	168850	69.3947	-0.732638	0.119737	-6.11873	9.43e-10	7.29e-07	3	21931393	21932320		Intergenic	Intergenic	9671		ENSGALG00000067805	33140	153.948	0.648579	0.0834565	7.77146	7.76e-15	8.74e-12	1	125780160	125782393	ENSGALG00000067805	promoter-TSS (ENSGALG00000067805)	protein_coding-promoter-TSS (ENSGALG00000067805)	26
ENSGALG00000035281	103518	131.397	-0.422517	0.135897	-3.1091	0.00187657	0.999975	2	15395210	15396208	WAC	promoter-TSS (ENSGALG00000039186)	protein_coding-promoter-TSS (ENSGALG00000039186)	78		ENSGALG00000056389	55610	7.53021	1.63193	0.26701	6.11187	9.85e-10	7.55e-07	10	15984924	15985548		intron (ENSGALG00000048420, intron 2 of 9)	lncRNA-intron (ENSGALG00000048420, intron 2 of 9)	14656		ENSGALG00000055599	223585	12.6178	-1.58417	0.203966	-7.76681	8.05e-15	8.99e-12	5	12877134	12877748		TTS (ENSGALG00000049504)	protein_coding-TTS (ENSGALG00000049504)	3543
ENSGALG00000028010	247689	1.80359	1.27506	0.410212	3.10828	0.00188177	0.999975	6	33591870	33592035		intron (ENSGALG00000041255, intron 6 of 17)	protein_coding-intron (ENSGALG00000041255, intron 7 of 19)	-27168		ENSGALG00000067212	107519	82.2571	-0.721832	0.118096	-6.11224	9.82e-10	7.55e-07	2	29979510	29980491		promoter-TSS (ENSGALG00000010875)	protein_coding-promoter-TSS (ENSGALG00000010875)	117		ENSGALG00000049504	193439	139.563	1.25673	0.161804	7.76698	8.04e-15	8.99e-12	31	2251647	2252775	LOC107049937	exon (ENSGALG00000055599, exon 1 of 8)	lncRNA-exon (ENSGALG00000055599, exon 1 of 8)	18347
ENSGALG00000022976	117538	5.4762	0.817919	0.263269	3.10678	0.00189136	0.999975	2	63365352	63365784	OFCC1	Intergenic	Intergenic	-8474		ENSGALG00000034340	110956	79.0652	-0.655003	0.107205	-6.10983	9.97e-10	7.58e-07	2	41621132	41622342	ATP2C1	exon (ENSGALG00000026727, exon 4 of 4)	protein_coding-exon (ENSGALG00000026727, exon 4 of 4)	151		ENSGALG00000013149	121870	5.22654	-2.5423	0.327444	-7.76408	8.22e-15	9.15e-12	2	84902077	84902504	MOCOS	intron (ENSGALG00000013149, intron 5 of 15)	protein_coding-intron (ENSGALG00000013149, intron 4 of 14)	110222
ENSGALG00000026431	96910	58.5437	-0.30597	0.0985286	-3.10539	0.00190026	0.999975	19	6073496	6074427	SEZ6	intron (ENSGALG00000026392, intron 2 of 8)	protein_coding-intron (ENSGALG00000026392, intron 2 of 8)	-2628		ENSGALG00000026727	167963	14.4706	1.25331	0.205117	6.11022	9.95e-10	7.58e-07	3	18983812	18984191	SLC30A10	intron (ENSGALG00000034340, intron 1 of 28)	protein_coding-intron (ENSGALG00000034340, intron 1 of 26)	5214		ENSGALG00000063961	85960	3.90309	-4.03852	0.520248	-7.76267	8.32e-15	9.22e-12	16	1916194	1916872	MHCY2B2	intron (ENSGALG00000053682, intron 2 of 5)	protein_coding-intron (ENSGALG00000053682, intron 2 of 7)	-8698
ENSGALG00000011016	267112	6.03702	0.785434	0.253003	3.10445	0.00190634	0.999975	8	28206557	28206832	PGM1	intron (ENSGALG00000010998, intron 12 of 14)	protein_coding-intron (ENSGALG00000010998, intron 11 of 13)	-13782		ENSGALG00000030545	178862	45.7107	-0.750591	0.12289	-6.10783	1.01e-09	7.65e-07	3	54990754	54991444	SLC35D3	Intergenic	Intergenic	17693		ENSGALG00000055612	285574	2.91175	4.3582	0.562568	7.74698	9.41e-15	1.04e-11	Z	77986363	77986641	ENSGALG00000055612	Intergenic	Intergenic	85687
ENSGALG00000042001	206359	4.96328	0.83011	0.267619	3.10183	0.00192328	0.999975	4	35028204	35028407	LOC422513	intron (ENSGALG00000042001, intron 4 of 22)	protein_coding-intron (ENSGALG00000042001, intron 4 of 23)	2512		ENSGALG00000004173	260632	30.5946	0.89376	0.146383	6.10563	1.02e-09	7.72e-07	8	6534959	6536437	AXDND1	intron (ENSGALG00000004173, intron 9 of 18)	protein_coding-intron (ENSGALG00000004173, intron 11 of 16)	5848		ENSGALG00000065998	27266	2.6393	4.80513	0.620438	7.74473	9.58e-15	1.05e-11	1	104716657	104716919		TTS (ENSGALG00000065998)	lncRNA-TTS (ENSGALG00000065998)	2236
ENSGALG00000029679	223248	8.57952	0.619761	0.199907	3.10025	0.00193357	0.999975	5	11839091	11839628	PLEKHA7	intron (ENSGALG00000029679, intron 2 of 24)	protein_coding-intron (ENSGALG00000029679, intron 2 of 24)	54527		ENSGALG00000007998	4012	38.3764	-0.760412	0.124655	-6.10015	1.06e-09	7.92e-07	1	14924578	14925306	SLC26A4	intron (ENSGALG00000036190, intron 1 of 4)	protein_coding-intron (ENSGALG00000036190, intron 1 of 4)	-198		ENSGALG00000048894	43355	2.44071	-4.72627	0.610492	-7.74174	9.81e-15	1.07e-11	1	171090594	171090919		intron (ENSGALG00000048894, intron 2 of 2)	lncRNA-intron (ENSGALG00000048894, intron 2 of 2)	4482
ENSGALG00000066762	10959	12.5413	0.583166	0.188143	3.09959	0.0019379	0.999975	1	43882541	43883506		Intergenic	Intergenic	-6361		ENSGALG00000004165	88075	57.8213	0.865534	0.141871	6.10084	1.06e-09	7.92e-07	17	5998136	5999614	TOR1A	TTS (ENSGALG00000004165)	protein_coding-TTS (ENSGALG00000004165)	5108		ENSGALG00000066265	171183	2.28141	-4.95707	0.641878	-7.72276	1.14e-14	1.24e-11	3	28762558	28762929		intron (ENSGALG00000066265, intron 2 of 6)	lncRNA-intron (ENSGALG00000066265, intron 2 of 6)	45975
ENSGALG00000033110	51705	22.3691	-0.476248	0.1537	-3.09854	0.00194474	0.999975	10	3158711	3159225	SNX33	Intergenic	Intergenic	5021		ENSGALG00000052856	98702	17.0929	1.08041	0.177145	6.099	1.07e-09	7.92e-07	2	397134	397480	ENSGALG00000052856	promoter-TSS (ENSGALG00000007998)	protein_coding-promoter-TSS (ENSGALG00000007998)	-9611		ENSGALG00000062168	126604	96.5122	1.11148	0.143939	7.72189	1.15e-14	1.24e-11	2	105826945	105828462		Intergenic	Intergenic	12351
ENSGALG00000019554	118953	8.81349	0.629688	0.203254	3.09803	0.0019481	0.999975	2	67655160	67655800	SERPINB6	TTS (ENSGALG00000019553)	protein_coding-TTS (ENSGALG00000019553)	-3779		ENSGALG00000067891	171324	15.8442	1.13428	0.185971	6.09925	1.07e-09	7.92e-07	3	29213249	29213801		promoter-TSS (ENSGALG00000067891)	lncRNA-promoter-TSS (ENSGALG00000067891)	-929		ENSGALG00000064974	251499	21.0523	1.5974	0.206926	7.7197	1.17e-14	1.26e-11	7	10705989	10706698		TTS (ENSGALG00000055654)	lncRNA-TTS (ENSGALG00000055654)	-36749
ENSGALG00000062908	120002	12.1683	0.526593	0.169997	3.09766	0.00195053	0.999975	2	75647676	75648372		Intergenic	Intergenic	6303		ENSGALG00000006038	262780	130.881	-0.694048	0.113844	-6.09648	1.08e-09	8.01e-07	8	14742126	14743419	TGFBR3	promoter-TSS (ENSGALG00000006038)	protein_coding-promoter-TSS (ENSGALG00000006038)	-263		ENSGALG00000065175	138391	11.664	-1.61727	0.209662	-7.71372	1.22e-14	1.31e-11	20	760744	761146	CHD6	Intergenic	Intergenic	-7761
ENSGALG00000031650	112840	5.25415	0.851323	0.274831	3.09763	0.00195076	0.999975	2	47818075	47818557	BBS9	intron (ENSGALG00000031650, intron 18 of 22)	protein_coding-intron (ENSGALG00000031650, intron 18 of 21)	94225		ENSGALG00000056673	100611	47.3989	-0.870302	0.142789	-6.09502	1.09e-09	8.05e-07	2	5800951	5801970	EXOG	promoter-TSS (ENSGALG00000005088)	protein_coding-promoter-TSS (ENSGALG00000005088)	1286		ENSGALG00000051748	260106	19.7261	-1.67646	0.217386	-7.71189	1.24e-14	1.33e-11	8	5362294	5362941	MTPN	promoter-TSS (ENSGALG00000051748)	protein_coding-promoter-TSS (ENSGALG00000051748)	-757
ENSGALG00000065455	209321	2.78208	1.09893	0.354865	3.09674	0.00195658	0.999975	4	49145827	49146038		Intergenic	Intergenic	-2021		ENSGALG00000005088	241671	45.9081	-0.789078	0.129475	-6.09443	1.1e-09	8.05e-07	6	16405745	16406546	CAMK2G	intron (ENSGALG00000056673, intron 2 of 7)	protein_coding-intron (ENSGALG00000056673, intron 1 of 2)	-12360		ENSGALG00000013709	123602	38.263	-1.22325	0.158912	-7.69766	1.39e-14	1.48e-11	2	92030046	92030939	TIMM21	Intergenic	Intergenic	-43600
ENSGALG00000053059	266259	2.76443	-1.09577	0.353864	-3.09658	0.00195769	0.999975	8	26053963	26054106		exon (ENSGALG00000010818, exon 6 of 7)	protein_coding-exon (ENSGALG00000010818, exon 6 of 7)	-26618		ENSGALG00000009690	168586	86.1596	-0.955371	0.156878	-6.08989	1.13e-09	8.25e-07	3	21149298	21150190	CENPF	promoter-TSS (ENSGALG00000009690)	protein_coding-promoter-TSS (ENSGALG00000009690)	44		ENSGALG00000067315	196106	14.4296	-1.8561	0.241214	-7.69484	1.42e-14	1.51e-11	33	6019754	6020533	ENSGALG00000067315	TTS (ENSGALG00000051279)	protein_coding-TTS (ENSGALG00000051279)	-4681
ENSGALG00000049972	127398	3.40507	1.03243	0.333413	3.09656	0.00195778	0.999975	2	108650981	108651303		Intergenic	Intergenic	-8785		ENSGALG00000047378	205200	42.3917	0.716624	0.117859	6.08036	1.2e-09	8.72e-07	4	31355243	31356100		Intergenic	Intergenic	5953		ENSGALG00000043787	134353	12.9949	-2.2425	0.29159	-7.69059	1.46e-14	1.55e-11	2	136710926	136711749	DEPTOR	intron (ENSGALG00000043787, intron 2 of 9)	protein_coding-intron (ENSGALG00000043787, intron 2 of 9)	13885
ENSGALG00000066725	60050	2.40222	1.19837	0.387167	3.09523	0.00196663	0.999975	11	9457196	9457347		intron (ENSGALG00000066725, intron 3 of 3)	lncRNA-intron (ENSGALG00000066725, intron 3 of 3)	5575		ENSGALG00000034742	195954	63.2112	0.820699	0.135018	6.07845	1.21e-09	8.79e-07	33	5738514	5739363	LIMA1	intron (ENSGALG00000034742, intron 2 of 9)	protein_coding-intron (ENSGALG00000034742, intron 2 of 11)	5568		ENSGALG00000015051	181874	27.4921	-1.03178	0.134203	-7.68819	1.49e-14	1.58e-11	3	66390928	66391490	CDK19	intron (ENSGALG00000015051, intron 2 of 12)	protein_coding-intron (ENSGALG00000015051, intron 2 of 13)	13853
ENSGALG00000059181	231447	5.6786	0.816583	0.263837	3.09503	0.00196796	0.999975	5	39667674	39667991		promoter-TSS (ENSGALG00000059181)	lncRNA-promoter-TSS (ENSGALG00000059181)	2499		ENSGALG00000012778	117657	67.5401	-0.807571	0.132935	-6.07493	1.24e-09	8.95e-07	2	64128804	64129470	SLC35B3	promoter-TSS (ENSGALG00000012778)	protein_coding-promoter-TSS (ENSGALG00000012778)	64		ENSGALG00000064069	185673	3.06063	-4.61897	0.601229	-7.68254	1.56e-14	1.64e-11	3	81101605	81101998		intron (ENSGALG00000062906, intron 1 of 8)	lncRNA-intron (ENSGALG00000062906, intron 1 of 8)	9794
ENSGALG00000057948	72230	3.75855	-0.974223	0.314882	-3.09393	0.00197522	0.999975	13	10080892	10081054		promoter-TSS (ENSGALG00000057948)	lncRNA-promoter-TSS (ENSGALG00000057948)	-823		ENSGALG00000045122	17060	26.2195	-1.09798	0.180828	-6.07197	1.26e-09	9.05e-07	1	62116369	62116693	AKR1B1	Intergenic	Intergenic	-2816		ENSGALG00000057862	235383	23.933	-2.44324	0.31895	-7.66025	1.86e-14	1.94e-11	5	53884001	53884846		intron (ENSGALG00000057862, intron 1 of 2)	lncRNA-intron (ENSGALG00000057862, intron 1 of 2)	8052
ENSGALG00000032975	120872	5.23228	0.830727	0.268524	3.09368	0.0019769	0.999975	2	79833073	79833425	UBE2QL1	intron (ENSGALG00000032975, intron 1 of 1)	protein_coding-intron (ENSGALG00000032975, intron 1 of 1)	11094		ENSGALG00000044436	193998	57.1984	1.08687	0.178992	6.07214	1.26e-09	9.05e-07	31	5289111	5290148	ENSGALG00000044436	Intergenic	Intergenic	-1122		ENSGALG00000025399	41717	4.0156	-3.26641	0.426575	-7.65729	1.9e-14	1.98e-11	1	165911010	165911264		Intergenic	Intergenic	483176
ENSGALG00000037347	277092	2.23806	-1.35288	0.437498	-3.09231	0.00198605	0.999975	W	4314968	4315173		TTS (ENSGALG00000037347)	snRNA-TTS (ENSGALG00000037347)	857		ENSGALG00000012790	117782	14.9789	1.64402	0.271001	6.06646	1.31e-09	9.29e-07	2	64551910	64552414	DSP	exon (ENSGALG00000002663, exon 37 of 47)	protein_coding-exon (ENSGALG00000002663, exon 37 of 47)	9276		ENSGALG00000033780	54011	11.7369	-1.91566	0.250207	-7.65633	1.91e-14	1.99e-11	10	11129976	11130359		exon (ENSGALG00000005703, exon 7 of 7)	protein_coding-exon (ENSGALG00000005703, exon 7 of 7)	-3174
ENSGALG00000009686	105992	4.08137	1.06877	0.34563	3.09223	0.00198659	0.999975	2	23760258	23760676	PPP1R9A	intron (ENSGALG00000009686, intron 2 of 19)	protein_coding-intron (ENSGALG00000009686, intron 2 of 15)	44632		ENSGALG00000002706	271074	24.9776	1.0272	0.169307	6.06711	1.3e-09	9.29e-07	9	10620003	10620567	XRN1	intron (ENSGALG00000012790, intron 2 of 24)	protein_coding-intron (ENSGALG00000012790, intron 2 of 23)	-8816		ENSGALG00000059818	127367	4.13042	-3.3199	0.43462	-7.63864	2.2e-14	2.28e-11	2	108512979	108513326		intron (ENSGALG00000067030, intron 3 of 4)	lncRNA-intron (ENSGALG00000067030, intron 3 of 3)	10778
ENSGALG00000061253	59850	7.25563	-0.725916	0.234877	-3.09063	0.00199734	0.999975	11	8474083	8474296		Intergenic	Intergenic	8470		ENSGALG00000065156	185273	58.5148	-0.747543	0.123313	-6.06214	1.34e-09	9.51e-07	3	79382294	79383530		promoter-TSS (ENSGALG00000065156)	lncRNA-promoter-TSS (ENSGALG00000065156)	-542		ENSGALG00000062244	33900	6.85786	-2.08435	0.27293	-7.63695	2.22e-14	2.3e-11	1	129473245	129473759		intron (ENSGALG00000042759, intron 5 of 8)	protein_coding-intron (ENSGALG00000042759, intron 5 of 8)	-12142
ENSGALG00000051232	262969	4.50174	0.845388	0.273562	3.09029	0.0019996	0.999975	8	15233020	15233361		TTS (ENSGALG00000065501)	lncRNA-TTS (ENSGALG00000065501)	-18352		ENSGALG00000011149	254466	9.37603	1.40754	0.232546	6.05271	1.42e-09	1e-06	7	21842648	21843150	PLA2R1	intron (ENSGALG00000011149, intron 9 of 30)	protein_coding-intron (ENSGALG00000011149, intron 9 of 29)	14431		ENSGALG00000057082	58	6.18907	4.05534	0.531839	7.62512	2.44e-14	2.51e-11	1	212965	213249	ENSGALG00000057082	exon (ENSGALG00000057082, exon 1 of 2)	protein_coding-exon (ENSGALG00000057082, exon 1 of 2)	2506
ENSGALG00000063661	115461	2.76355	-1.17463	0.380142	-3.08998	0.00200167	0.999975	2	57059488	57059726		Intergenic	Intergenic	-62147		ENSGALG00000008167	3610	39.9478	0.845534	0.139795	6.04837	1.46e-09	1.02e-06	1	13907721	13908417	KMT2E	promoter-TSS (ENSGALG00000035031)	protein_coding-promoter-TSS (ENSGALG00000035031)	5068		ENSGALG00000057697	93296	6.56009	-2.34592	0.308175	-7.6123	2.69e-14	2.76e-11	18	8662011	8662361		intron (ENSGALG00000065510, intron 8 of 13)	lncRNA-intron (ENSGALG00000065510, intron 5 of 6)	10306
ENSGALG00000009895	8775	1.81664	-1.4206	0.459758	-3.08989	0.00200227	0.999975	1	34759348	34759510	GRIP1	intron (ENSGALG00000009895, intron 1 of 23)	protein_coding-intron (ENSGALG00000009895, intron 2 of 24)	1895		ENSGALG00000035031	130191	36.1529	-1.19269	0.197131	-6.05023	1.45e-09	1.02e-06	2	120666936	120667178	HEY1	intron (ENSGALG00000008167, intron 1 of 26)	protein_coding-intron (ENSGALG00000008167, intron 1 of 25)	-6		ENSGALG00000058571	86025	27.173	-1.89351	0.24883	-7.60964	2.75e-14	2.81e-11	16	2126255	2127214	ENSGALG00000058571	Intergenic	Intergenic	6117
ENSGALG00000017083	44862	1.80199	1.34866	0.436523	3.08956	0.00200452	0.999975	1	176597943	176598108	KATNAL1	intron (ENSGALG00000017083, intron 6 of 11)	protein_coding-intron (ENSGALG00000017083, intron 6 of 11)	28914		ENSGALG00000008838	86818	25.1489	1.04555	0.172947	6.04547	1.49e-09	1.04e-06	17	1865575	1865981	FKBP15	intron (ENSGALG00000008844, intron 2 of 7)	protein_coding-intron (ENSGALG00000008844, intron 1 of 4)	-4701		ENSGALG00000003814	239876	15.3846	2.53813	0.333915	7.60112	2.94e-14	2.99e-11	6	10746114	10747058	DKK4	intron (ENSGALG00000003805, intron 3 of 16)	protein_coding-intron (ENSGALG00000003805, intron 4 of 17)	-171578
ENSGALG00000064634	40867	4.34594	0.852632	0.276159	3.08747	0.00201868	0.999975	1	158426186	158426373		Intergenic	Intergenic	-179100		ENSGALG00000008667	166742	58.3339	-0.637139	0.105468	-6.04108	1.53e-09	1.06e-06	3	15642485	15643085	DSTN	TTS (ENSGALG00000008667)	protein_coding-TTS (ENSGALG00000008667)	16411		ENSGALG00000047323	220274	19.1396	1.34696	0.177292	7.59741	3.02e-14	3.06e-11	4	91140892	91141510		intron (ENSGALG00000047323, intron 1 of 8)	protein_coding-intron (ENSGALG00000047323, intron 1 of 8)	271
ENSGALG00000060640	34029	6.87919	0.705797	0.228641	3.08691	0.00202246	0.999975	1	129938682	129939008	DHRSX	Intergenic	Intergenic	-43215		ENSGALG00000013138	121657	124.528	-0.529766	0.0877053	-6.04029	1.54e-09	1.07e-06	2	84275139	84277015	TMEM245	exon (ENSGALG00000013138, exon 1 of 18)	protein_coding-exon (ENSGALG00000013138, exon 1 of 18)	595		ENSGALG00000055256	843	11.0335	2.56393	0.337716	7.59199	3.15e-14	3.17e-11	1	2274272	2274554	ENSGALG00000055256	exon (ENSGALG00000055256, exon 8 of 8)	protein_coding-exon (ENSGALG00000055256, exon 8 of 8)	2429
ENSGALG00000058850	69595	2.55495	1.07584	0.348686	3.08541	0.00203272	0.999975	12	19534360	19534502		intron (ENSGALG00000057849, intron 1 of 1)	lncRNA-intron (ENSGALG00000057849, intron 1 of 1)	-32172		ENSGALG00000016300	186893	61.9695	0.767697	0.127153	6.03758	1.56e-09	1.08e-06	3	87921469	87922702	TINAG	intron (ENSGALG00000016301, intron 12 of 13)	protein_coding-intron (ENSGALG00000016301, intron 11 of 12)	-11865		ENSGALG00000046939	193222	29.6208	2.65363	0.350151	7.57853	3.5e-14	3.51e-11	30	1641910	1642761		Intergenic	Intergenic	-55205
ENSGALG00000061780	245790	6.98733	-0.696887	0.225912	-3.08478	0.00203704	0.999975	6	27981072	27981501		intron (ENSGALG00000046948, intron 1 of 2)	lncRNA-intron (ENSGALG00000046948, intron 1 of 2)	12938		ENSGALG00000013281	212516	45.4478	-0.743377	0.123146	-6.03654	1.57e-09	1.08e-06	4	61034135	61034682	RSPH6A	exon (ENSGALG00000013281, exon 1 of 6)	protein_coding-exon (ENSGALG00000013281, exon 1 of 6)	117		ENSGALG00000059551	13862	13.0669	1.46335	0.193358	7.56809	3.79e-14	3.79e-11	1	52212538	52212910		Intergenic	Intergenic	16703
ENSGALG00000062437	187695	3.04122	1.04067	0.337422	3.08417	0.00204122	0.999975	3	92107279	92107508	TMEM18	Intergenic	Intergenic	21027		ENSGALG00000019261	19277	23.6798	1.00199	0.16605	6.03423	1.6e-09	1.09e-06	1	69843207	69843632	ARHGAP8	Intergenic	Intergenic	-3640		ENSGALG00000063285	86167	8.67849	-2.53569	0.335146	-7.56594	3.85e-14	3.84e-11	16	2643366	2644037	ENSGALG00000063285	intron (ENSGALG00000063285, intron 11 of 27)	protein_coding-intron (ENSGALG00000063285, intron 11 of 27)	11856
ENSGALG00000064691	103004	15.8238	0.75785	0.245817	3.08299	0.00204935	0.999975	2	14317767	14318418		intron (ENSGALG00000007254, intron 5 of 17)	protein_coding-intron (ENSGALG00000007254, intron 5 of 16)	-27117		ENSGALG00000060693	9903	60.252	-0.939945	0.15587	-6.03031	1.64e-09	1.1e-06	1	38391243	38392070		intron (ENSGALG00000010812, intron 1 of 102)	protein_coding-intron (ENSGALG00000010812, intron 1 of 104)	-66		ENSGALG00000066221	132936	4.00343	4.76833	0.630574	7.56189	3.97e-14	3.95e-11	2	130602639	130603040		promoter-TSS (ENSGALG00000066221)	lncRNA-promoter-TSS (ENSGALG00000066221)	-1846
ENSGALG00000020813	271933	103.195	-0.264309	0.0857369	-3.08279	0.00205071	0.999975	9	13847937	13849568	CCDC50	intron (ENSGALG00000020813, intron 1 of 11)	protein_coding-intron (ENSGALG00000020813, intron 1 of 11)	-3717		ENSGALG00000015375	24741	61.7163	-0.693801	0.115031	-6.03141	1.63e-09	1.1e-06	1	89664540	89665807	PLCXD2	promoter-TSS (ENSGALG00000015375)	protein_coding-promoter-TSS (ENSGALG00000015375)	98		ENSGALG00000040275	25265	46.9109	0.886934	0.117461	7.55089	4.32e-14	4.28e-11	1	92966140	92966913	RCSD1	exon (ENSGALG00000040275, exon 5 of 7)	protein_coding-exon (ENSGALG00000040275, exon 5 of 7)	5439
ENSGALG00000060193	73094	20.0957	0.457843	0.148518	3.08273	0.00205111	0.999975	13	12884846	12885425	SAP30L	intron (ENSGALG00000004033, intron 4 of 11)	protein_coding-intron (ENSGALG00000004033, intron 4 of 11)	-27597		ENSGALG00000060633	85659	23.6293	-1.65753	0.27488	-6.03	1.64e-09	1.1e-06	16	527817	528013		promoter-TSS (ENSGALG00000060633)	lncRNA-promoter-TSS (ENSGALG00000060633)	-243		ENSGALG00000015256	283259	8.30155	1.98641	0.263435	7.54042	4.68e-14	4.62e-11	Z	50179982	50180688	PAM	intron (ENSGALG00000015256, intron 9 of 25)	protein_coding-intron (ENSGALG00000015256, intron 7 of 25)	49728
ENSGALG00000036714	192639	9.8294	0.635564	0.206454	3.07847	0.00208068	0.999975	3	110423574	110424374		Intergenic	Intergenic	-14792		ENSGALG00000060495	156999	18.384	-1.07955	0.179004	-6.03088	1.63e-09	1.1e-06	26	4878738	4879089	MDFI	promoter-TSS (ENSGALG00000060693)	lncRNA-promoter-TSS (ENSGALG00000060693)	-18388		ENSGALG00000052807	33504	18.6426	-1.58391	0.210192	-7.53554	4.86e-14	4.78e-11	1	126896496	126897331		intron (ENSGALG00000052807, intron 1 of 5)	lncRNA-intron (ENSGALG00000052807, intron 1 of 5)	-2009
ENSGALG00000067805	33129	11.4625	0.583924	0.189692	3.07827	0.00208207	0.999975	1	125768609	125768825	ENSGALG00000067805	Intergenic	Intergenic	12586		ENSGALG00000010812	173664	43.8175	-0.786977	0.130445	-6.03304	1.61e-09	1.1e-06	3	37617505	37618779	RYR2	intron (ENSGALG00000033497, intron 13 of 16)	protein_coding-intron (ENSGALG00000033497, intron 12 of 15)	293		ENSGALG00000031426	195269	4.89598	-2.49754	0.331494	-7.53418	4.91e-14	4.81e-11	33	3345638	3345917	TMBIM6	Intergenic	Intergenic	8067
ENSGALG00000055566	29479	1.88696	-1.46802	0.476983	-3.07772	0.00208591	0.999975	1	111773012	111773122		intron (ENSGALG00000055566, intron 1 of 1)	lncRNA-intron (ENSGALG00000055566, intron 1 of 1)	873		ENSGALG00000062641	10884	9.32887	1.56422	0.259453	6.02891	1.65e-09	1.11e-06	1	43594276	43594617		intron (ENSGALG00000051987, intron 3 of 3)	lncRNA-intron (ENSGALG00000051987, intron 3 of 3)	-5007		ENSGALG00000016415	31677	36.9377	1.24113	0.165336	7.50671	6.06e-14	5.92e-11	1	121284485	121285470	MAP7D2	intron (ENSGALG00000016415, intron 1 of 16)	protein_coding-intron (ENSGALG00000016415, intron 1 of 16)	24986
ENSGALG00000037002	80831	102.382	-0.449647	0.146155	-3.07651	0.00209437	0.999975	15	316562	318612		Intergenic	Intergenic	5075		ENSGALG00000016554	32498	78.3573	0.643073	0.106706	6.02661	1.67e-09	1.11e-06	1	123323782	123324931	ACE2	intron (ENSGALG00000016554, intron 15 of 18)	protein_coding-intron (ENSGALG00000016554, intron 14 of 17)	15697		ENSGALG00000004437	280337	7.1833	-2.02546	0.270236	-7.49515	6.62e-14	6.42e-11	Z	22659692	22660245	LHFPL2	intron (ENSGALG00000056118, intron 10 of 12)	lncRNA-intron (ENSGALG00000056118, intron 3 of 5)	39010
ENSGALG00000060808	165001	5.1135	-0.798517	0.259615	-3.07578	0.00209953	0.999975	3	10313414	10313700		intron (ENSGALG00000065072, intron 1 of 1)	lncRNA-intron (ENSGALG00000065072, intron 1 of 1)	4412		ENSGALG00000015892	185348	94.1872	-0.700058	0.116163	-6.02651	1.68e-09	1.11e-06	3	79643229	79644303	IRAK1BP1	exon (ENSGALG00000015892, exon 1 of 4)	protein_coding-exon (ENSGALG00000015892, exon 1 of 4)	114		ENSGALG00000066513	249304	28.2249	-1.19553	0.159505	-7.49522	6.62e-14	6.42e-11	7	3068245	3069479		intron (ENSGALG00000004437, intron 2 of 3)	protein_coding-intron (ENSGALG00000004437, intron 2 of 3)	9245
ENSGALG00000034374	179503	4.58241	-0.938582	0.305159	-3.07571	0.00210001	0.999975	3	56952294	56952464	STX7	intron (ENSGALG00000034374, intron 2 of 10)	protein_coding-intron (ENSGALG00000034374, intron 2 of 10)	8605		ENSGALG00000000284	158903	17.5521	1.02311	0.169817	6.02478	1.69e-09	1.12e-06	27	6243953	6244510	HOXB4	promoter-TSS (ENSGALG00000066247)	lncRNA-promoter-TSS (ENSGALG00000066247)	828		ENSGALG00000055612	285572	3.24674	4.12259	0.55014	7.49372	6.69e-14	6.47e-11	Z	77982359	77982748	ENSGALG00000055612	Intergenic	Intergenic	89635
ENSGALG00000048988	93313	3.32512	1.05415	0.342792	3.07518	0.00210374	0.999975	18	8717749	8717937		exon (ENSGALG00000048988, exon 3 of 3)	lncRNA-exon (ENSGALG00000048988, exon 3 of 3)	1492		ENSGALG00000066247	181076	41.3572	-0.828291	0.137466	-6.02545	1.69e-09	1.12e-06	3	63324904	63325615		exon (ENSGALG00000000284, exon 2 of 5)	protein_coding-exon (ENSGALG00000000284, exon 2 of 5)	-213		ENSGALG00000015349	283586	2.07244	-4.74685	0.633673	-7.49101	6.83e-14	6.56e-11	Z	53373145	53373319	PIGG	intron (ENSGALG00000015349, intron 10 of 11)	protein_coding-intron (ENSGALG00000015349, intron 11 of 12)	52293
ENSGALG00000031424	131871	2.03469	1.30324	0.424037	3.07342	0.0021162	0.999975	2	126848247	126848403	SDC2	promoter-TSS (ENSGALG00000031424)	protein_coding-promoter-TSS (ENSGALG00000031424)	27499		ENSGALG00000010614	207354	8.91654	1.45673	0.241933	6.0212	1.73e-09	1.14e-06	4	39352372	39352582	SLC25A4	exon (ENSGALG00000010611, exon 7 of 7)	protein_coding-exon (ENSGALG00000010611, exon 7 of 7)	6103		ENSGALG00000062643	212499	21.8998	-1.06585	0.142275	-7.49146	6.81e-14	6.56e-11	4	60939826	60940422		exon (ENSGALG00000062643, exon 1 of 2)	lncRNA-exon (ENSGALG00000062643, exon 1 of 2)	4811
ENSGALG00000041750	67736	2.47567	1.17506	0.382357	3.07319	0.00211783	0.999975	12	14179394	14179576	ADAMTS9	intron (ENSGALG00000041750, intron 8 of 35)	protein_coding-intron (ENSGALG00000041750, intron 8 of 38)	15731		ENSGALG00000025404	240717	103.988	-0.537242	0.0892841	-6.01722	1.77e-09	1.16e-06	6	13266908	13268908		intron (ENSGALG00000004850, intron 3 of 22)	protein_coding-intron (ENSGALG00000004850, intron 3 of 22)	11639		ENSGALG00000066908	204200	4.35545	-3.69309	0.493129	-7.4891	6.93e-14	6.63e-11	4	27130344	27130654		intron (ENSGALG00000066908, intron 1 of 3)	lncRNA-intron (ENSGALG00000066908, intron 2 of 15)	2858
ENSGALG00000067414	227852	30.1595	0.417555	0.135927	3.07192	0.00212688	0.999975	5	26326104	26326523		exon (ENSGALG00000067414, exon 2 of 2)	lncRNA-exon (ENSGALG00000067414, exon 2 of 2)	2954		ENSGALG00000056680	179531	66.2318	-0.637919	0.106046	-6.0155	1.79e-09	1.17e-06	3	57055875	57057085		intron (ENSGALG00000056680, intron 1 of 1)	lncRNA-intron (ENSGALG00000056680, intron 1 of 1)	412		ENSGALG00000031327	277137	25.0209	1.22368	0.163577	7.48076	7.39e-14	7.05e-11	W	5121229	5121480	CHD1W	intron (ENSGALG00000063001, intron 1 of 1)	protein_coding-intron (ENSGALG00000067010, intron 2 of 3)	-15486
ENSGALG00000001174	95465	12.8227	-0.540502	0.175959	-3.07175	0.0021281	0.999975	19	2783162	2783708	RCC1L	Intergenic	Intergenic	17035		ENSGALG00000006118	62444	23.2432	0.973384	0.162016	6.00795	1.88e-09	1.2e-06	11	18377759	18378282	ZC3H18	intron (ENSGALG00000000195, intron 4 of 15)	protein_coding-intron (ENSGALG00000000195, intron 4 of 15)	4471		ENSGALG00000063823	246546	21.9724	1.62788	0.218241	7.45907	8.71e-14	8.28e-11	6	30336955	30337847		intron (ENSGALG00000063823, intron 3 of 6)	lncRNA-intron (ENSGALG00000063479, intron 1 of 2)	-10027
ENSGALG00000040655	93033	2.11861	1.27811	0.416188	3.07099	0.00213349	0.999975	18	7867629	7867779	FAM20A	exon (ENSGALG00000004237, exon 13 of 13)	protein_coding-exon (ENSGALG00000004237, exon 13 of 13)	13249		ENSGALG00000006601	66917	22.9982	0.949949	0.158112	6.00808	1.88e-09	1.2e-06	12	11830973	11831714	MTMR14	intron (ENSGALG00000006118, intron 2 of 18)	protein_coding-intron (ENSGALG00000006118, intron 2 of 19)	5888		ENSGALG00000049043	283375	6.307	3.10234	0.416102	7.45571	8.94e-14	8.47e-11	Z	51534973	51535488		intron (ENSGALG00000049043, intron 1 of 2)	lncRNA-intron (ENSGALG00000049043, intron 1 of 2)	46745
ENSGALG00000043724	114861	5.57867	0.781447	0.254467	3.07092	0.00213404	0.999975	2	55379898	55380086	NFX1	exon (ENSGALG00000043724, exon 2 of 22)	protein_coding-exon (ENSGALG00000043724, exon 2 of 22)	4033		ENSGALG00000055977	76028	44.7435	0.883081	0.146952	6.00932	1.86e-09	1.2e-06	14	2245087	2246475		TTS (ENSGALG00000066281)	lncRNA-TTS (ENSGALG00000066281)	7087		ENSGALG00000066527	147401	3.86787	3.68852	0.49487	7.45352	9.09e-14	8.58e-11	22	3653221	3653409		intron (ENSGALG00000066527, intron 1 of 4)	protein_coding-intron (ENSGALG00000066527, intron 1 of 4)	7790
ENSGALG00000057557	127898	6.67093	-0.705784	0.229916	-3.06974	0.00214246	0.999975	2	111301224	111301486		intron (ENSGALG00000057557, intron 1 of 1)	lncRNA-intron (ENSGALG00000057557, intron 1 of 1)	2477		ENSGALG00000030432	146442	14.8223	1.17331	0.195329	6.00684	1.89e-09	1.2e-06	22	530828	531304	RASSF2	intron (ENSGALG00000026298, intron 2 of 2)	protein_coding-intron (ENSGALG00000026298, intron 2 of 2)	-27966		ENSGALG00000043055	140177	22.9658	-1.34794	0.180927	-7.45017	9.32e-14	8.77e-11	20	5528956	5529659	TRHR3	Intergenic	Intergenic	7409
ENSGALG00000064537	68732	31.0011	-0.406166	0.132325	-3.06946	0.00214445	0.999975	12	16630922	16631394		intron (ENSGALG00000007769, intron 1 of 19)	protein_coding-intron (ENSGALG00000007769, intron 1 of 18)	-18220		ENSGALG00000008811	165088	40.4522	-0.702291	0.116902	-6.00754	1.88e-09	1.2e-06	3	10518612	10519246	SLC1A4	intron (ENSGALG00000006601, intron 3 of 17)	protein_coding-intron (ENSGALG00000006601, intron 3 of 18)	-13681		ENSGALG00000002066	238272	8.61486	-1.6943	0.22758	-7.44484	9.71e-14	9.1e-11	6	3478803	3479094	NCOA4	promoter-TSS (ENSGALG00000002066)	protein_coding-promoter-TSS (ENSGALG00000002066)	3267
ENSGALG00000001046	138184	7.23572	0.738135	0.240492	3.06928	0.00214579	0.999975	20	335683	335968	DLGAP4	Intergenic	Intergenic	-2993		ENSGALG00000066281	176383	36.0551	-0.903241	0.150319	-6.00882	1.87e-09	1.2e-06	3	47080144	47080780		exon (ENSGALG00000061695, exon 12 of 12)	lncRNA-exon (ENSGALG00000061695, exon 12 of 12)	4360		ENSGALG00000002952	52026	11.4555	-1.61462	0.217002	-7.44061	1e-13	9.37e-11	10	3905585	3905964	NRG4	intron (ENSGALG00000002945, intron 1 of 11)	protein_coding-intron (ENSGALG00000002945, intron 1 of 11)	-12971
ENSGALG00000015126	281721	8.66161	0.7332	0.2391	3.0665	0.0021658	0.999975	Z	35403852	35404611	TRPM3	intron (ENSGALG00000015126, intron 1 of 25)	protein_coding-intron (ENSGALG00000015126, intron 1 of 25)	111434		ENSGALG00000014510	215999	64.4572	0.78299	0.130254	6.01126	1.84e-09	1.2e-06	4	76669140	76670635	FBXL5	promoter-TSS (ENSGALG00000055274)	protein_coding-promoter-TSS (ENSGALG00000055274)	13902		ENSGALG00000039951	79690	11.2548	-1.87689	0.252423	-7.43549	1.04e-13	9.71e-11	14	12865981	12866661	TRAP1	Intergenic	Intergenic	21730
ENSGALG00000055268	26704	24.1064	0.493496	0.160977	3.06564	0.00217207	0.999975	1	100718348	100719604		TTS (ENSGALG00000015701)	protein_coding-TTS (ENSGALG00000015701)	31286		ENSGALG00000055274	241310	90.3619	-0.677718	0.112826	-6.00673	1.89e-09	1.2e-06	6	15391347	15392812	ENSGALG00000055274	intron (ENSGALG00000014510, intron 2 of 10)	protein_coding-intron (ENSGALG00000014510, intron 2 of 10)	319		ENSGALG00000067696	204188	10.1141	-2.08144	0.280055	-7.43227	1.07e-13	9.91e-11	4	27062870	27063268		Intergenic	Intergenic	44527
ENSGALG00000006837	224558	8.02807	1.04821	0.342513	3.06035	0.00221076	0.999975	5	15574645	15575095	TSPAN4	intron (ENSGALG00000006837, intron 2 of 7)	protein_coding-intron (ENSGALG00000006837, intron 4 of 9)	84795		ENSGALG00000044962	145541	8.07721	1.55313	0.258682	6.004	1.93e-09	1.21e-06	21	5294847	5295035	AADACL4B	exon (ENSGALG00000008283, exon 9 of 9)	protein_coding-exon (ENSGALG00000008283, exon 9 of 9)	-101		ENSGALG00000030487	66588	13.5984	-1.53953	0.207196	-7.43031	1.08e-13	1e-10	12	11069061	11069766	ZXDC	intron (ENSGALG00000030487, intron 6 of 6)	protein_coding-intron (ENSGALG00000030487, intron 6 of 6)	5874
ENSGALG00000008167	3629	6.2605	0.744985	0.243478	3.05976	0.00221511	0.999975	1	13953045	13953461	KMT2E	intron (ENSGALG00000008167, intron 25 of 26)	protein_coding-intron (ENSGALG00000008167, intron 25 of 25)	50252		ENSGALG00000006237	263099	36.2938	0.850047	0.141547	6.00542	1.91e-09	1.21e-06	8	15594152	15594736	PKN2	intron (ENSGALG00000006237, intron 2 of 20)	protein_coding-intron (ENSGALG00000006237, intron 2 of 21)	26097		ENSGALG00000066533	138025	10.5791	4.99968	0.673187	7.42688	1.11e-13	1.03e-10	2	149677384	149677741		Intergenic	Intergenic	14465
ENSGALG00000016724	34478	9.80214	0.587001	0.191876	3.05928	0.0022187	0.999975	1	131450564	131451230	RGN	intron (ENSGALG00000016727, intron 7 of 11)	protein_coding-intron (ENSGALG00000016727, intron 4 of 8)	-21796		ENSGALG00000008283	272801	46.2641	0.802537	0.133678	6.00352	1.93e-09	1.21e-06	9	15850254	15851230	CYP2AB1	promoter-TSS (ENSGALG00000044962)	protein_coding-promoter-TSS (ENSGALG00000044962)	5346		ENSGALG00000062779	15840	23.8206	-1.64583	0.221721	-7.42299	1.15e-13	1.05e-10	1	58284587	58285370		intron (ENSGALG00000060859, intron 2 of 2)	lncRNA-intron (ENSGALG00000060859, intron 2 of 2)	-2682
ENSGALG00000066226	113567	3.13772	1.07313	0.350834	3.05879	0.00222234	0.999975	2	50479777	50480000		intron (ENSGALG00000061023, intron 2 of 2)	lncRNA-intron (ENSGALG00000061023, intron 2 of 2)	33542		ENSGALG00000020316	198105	42.3149	0.927007	0.154549	5.99813	2e-09	1.25e-06	4	2869913	2870611	IL13RA2	intron (ENSGALG00000043684, intron 11 of 12)	protein_coding-intron (ENSGALG00000043684, intron 12 of 12)	-19590		ENSGALG00000062118	280794	2.52586	-4.55754	0.614598	-7.41548	1.21e-13	1.11e-10	Z	25691383	25691830		Intergenic	Intergenic	-8321
ENSGALG00000009413	167636	4.36598	-1.00569	0.328855	-3.05816	0.00222704	0.999975	3	18113591	18113774	BROX	intron (ENSGALG00000009426, intron 3 of 9)	protein_coding-intron (ENSGALG00000009426, intron 3 of 9)	-10131		ENSGALG00000045362	220992	17.2084	0.976074	0.162726	5.99825	1.99e-09	1.25e-06	5	1839355	1839803	ENSGALG00000045362	intron (ENSGALG00000005882, intron 14 of 19)	protein_coding-intron (ENSGALG00000005882, intron 14 of 20)	3656		ENSGALG00000066533	138023	4.66508	3.40184	0.458754	7.41539	1.21e-13	1.11e-10	2	149675704	149676178		Intergenic	Intergenic	12843
ENSGALG00000030585	128112	1.51753	1.38836	0.454004	3.05803	0.00222797	0.999975	2	111977170	111977340	UBXN2B	intron (ENSGALG00000055246, intron 2 of 2)	protein_coding-intron (ENSGALG00000055246, intron 2 of 2)	-11048		ENSGALG00000060659	4178	33.4605	-0.857886	0.143242	-5.98905	2.11e-09	1.31e-06	1	15385902	15386504		TTS (ENSGALG00000035940)	protein_coding-TTS (ENSGALG00000035940)	7478		ENSGALG00000059084	239709	51.5333	0.979959	0.132198	7.41281	1.24e-13	1.13e-10	6	10280862	10281474		promoter-TSS (ENSGALG00000059084)	lncRNA-promoter-TSS (ENSGALG00000059084)	-56
ENSGALG00000043641	161615	37.0839	-0.45106	0.147765	-3.05254	0.00226911	0.999975	28	4076567	4077121	JUND	promoter-TSS (ENSGALG00000043641)	protein_coding-promoter-TSS (ENSGALG00000043641)	-409		ENSGALG00000063899	24200	67.9153	-0.765746	0.127833	-5.9902	2.1e-09	1.31e-06	1	87614418	87615276		promoter-TSS (ENSGALG00000015348)	protein_coding-promoter-TSS (ENSGALG00000015348)	55		ENSGALG00000008847	164961	15.8995	-1.14774	0.154901	-7.40952	1.27e-13	1.15e-10	3	10217232	10217690	VPS54	intron (ENSGALG00000008847, intron 5 of 23)	protein_coding-intron (ENSGALG00000008847, intron 6 of 24)	12439
ENSGALG00000010350	231101	2.05449	1.20697	0.395706	3.05016	0.00228717	0.999975	5	38796425	38796562	GPATCH2L	exon (ENSGALG00000010350, exon 10 of 10)	protein_coding-exon (ENSGALG00000010350, exon 10 of 10)	27694		ENSGALG00000011168	10656	120.553	-0.597045	0.0997217	-5.98711	2.14e-09	1.32e-06	1	42829277	42830468	C1H12orf29	promoter-TSS (ENSGALG00000011168)	protein_coding-promoter-TSS (ENSGALG00000011168)	-63		ENSGALG00000044811	242669	21.1253	-1.12069	0.151756	-7.38483	1.53e-13	1.38e-10	6	18652688	18653305	LOC100858647	intron (ENSGALG00000044811, intron 1 of 4)	protein_coding-intron (ENSGALG00000044811, intron 1 of 4)	1223
ENSGALG00000026299	24835	6.58199	0.761897	0.249829	3.04968	0.00229087	0.999975	1	89916648	89916826	C1H3ORF52	intron (ENSGALG00000026299, intron 3 of 8)	protein_coding-intron (ENSGALG00000026299, intron 3 of 8)	4602		ENSGALG00000055639	216967	51.1163	0.923069	0.154259	5.9839	2.18e-09	1.34e-06	4	80295221	80296826		intron (ENSGALG00000015554, intron 3 of 26)	protein_coding-intron (ENSGALG00000015554, intron 3 of 26)	-221849		ENSGALG00000007820	244389	27.1671	-1.02527	0.138925	-7.38005	1.58e-13	1.43e-10	6	23878427	23879122	BTRC	intron (ENSGALG00000007820, intron 1 of 14)	protein_coding-intron (ENSGALG00000007820, intron 1 of 14)	29078
ENSGALG00000060480	59778	4.99155	0.818498	0.26845	3.04898	0.0022962	0.999975	11	8259154	8259714		intron (ENSGALG00000060480, intron 1 of 1)	lncRNA-intron (ENSGALG00000060480, intron 1 of 1)	441		ENSGALG00000041863	134424	61.3078	-0.611117	0.102237	-5.97746	2.27e-09	1.39e-06	2	136936817	136937780	MRPL13	promoter-TSS (ENSGALG00000031524)	protein_coding-promoter-TSS (ENSGALG00000031524)	61		ENSGALG00000042400	29991	5.10927	3.12134	0.423192	7.37571	1.63e-13	1.47e-10	1	113130756	113131117	CASK	intron (ENSGALG00000042400, intron 2 of 17)	protein_coding-intron (ENSGALG00000042400, intron 1 of 24)	38185
ENSGALG00000003427	52221	17.9783	-0.476904	0.156422	-3.04883	0.00229731	0.999975	10	4517553	4517833	USP3	intron (ENSGALG00000003427, intron 1 of 13)	protein_coding-intron (ENSGALG00000003427, intron 1 of 14)	6804		ENSGALG00000008257	162961	31.4327	-0.780368	0.130576	-5.97636	2.28e-09	1.39e-06	3	3200998	3201531	MERTK	promoter-TSS (ENSGALG00000008257)	protein_coding-promoter-TSS (ENSGALG00000008257)	-2346		ENSGALG00000063834	50399	25.3733	1.28247	0.173944	7.37291	1.67e-13	1.5e-10	1	197006244	197007374		exon (ENSGALG00000061577, exon 2 of 3)	lncRNA-exon (ENSGALG00000061577, exon 2 of 3)	3846
ENSGALG00000028627	14114	14.5281	0.500894	0.164337	3.04797	0.00230392	0.999975	1	53136791	53137449	TIMP3	intron (ENSGALG00000033589, intron 7 of 14)	protein_coding-intron (ENSGALG00000033589, intron 6 of 13)	-9519		ENSGALG00000009626	229139	85.4151	-0.860327	0.14392	-5.97783	2.26e-09	1.39e-06	5	29848752	29849671	THBS1	promoter-TSS (ENSGALG00000009626)	protein_coding-promoter-TSS (ENSGALG00000009626)	-12		ENSGALG00000063519	25842	7.1698	-2.1838	0.296354	-7.36891	1.72e-13	1.54e-10	1	94528174	94528647		intron (ENSGALG00000005567, intron 6 of 7)	protein_coding-intron (ENSGALG00000005567, intron 5 of 12)	4260
ENSGALG00000016348	31285	24.8276	-0.591031	0.193919	-3.04783	0.002305	0.999975	1	119746527	119746909	SAT1	TTS (ENSGALG00000016348)	protein_coding-TTS (ENSGALG00000016348)	3052		ENSGALG00000060249	109937	32.9204	-0.949004	0.158814	-5.97557	2.29e-09	1.4e-06	2	38526794	38527248		intron (ENSGALG00000060249, intron 2 of 4)	lncRNA-intron (ENSGALG00000060249, intron 1 of 4)	7064		ENSGALG00000005567	98165	16.3084	-1.28005	0.173728	-7.36813	1.73e-13	1.54e-10	19	9099360	9099755	MSI2	intron (ENSGALG00000063519, intron 1 of 1)	lncRNA-intron (ENSGALG00000056218, intron 4 of 4)	7686
ENSGALG00000016740	34630	1.4381	1.54209	0.506166	3.04662	0.00231431	0.999975	1	131935028	131935191	OCA2	intron (ENSGALG00000016740, intron 1 of 23)	protein_coding-intron (ENSGALG00000016740, intron 1 of 24)	9962		ENSGALG00000013826	178538	140.538	-0.51406	0.0860551	-5.97361	2.32e-09	1.41e-06	3	54178499	54180162	ABRACL	intron (ENSGALG00000013826, intron 1 of 2)	protein_coding-intron (ENSGALG00000013826, intron 1 of 2)	1469		ENSGALG00000014787	280235	12.2354	-1.38312	0.187745	-7.36702	1.74e-13	1.55e-10	Z	21887156	21887624	SLC30A5	intron (ENSGALG00000014787, intron 2 of 15)	protein_coding-intron (ENSGALG00000014787, intron 1 of 14)	1683
ENSGALG00000033415	6820	3.00535	1.05176	0.345235	3.0465	0.00231522	0.999975	1	27026083	27026258		intron (ENSGALG00000033415, intron 1 of 3)	lncRNA-intron (ENSGALG00000033415, intron 2 of 4)	18529		ENSGALG00000017171	46672	100.7	-0.66565	0.111458	-5.97221	2.34e-09	1.42e-06	1	181960188	181961214	CWF19L2	promoter-TSS (ENSGALG00000017171)	protein_coding-promoter-TSS (ENSGALG00000017171)	70		ENSGALG00000025157	93326	12.3014	-1.94893	0.26465	-7.36416	1.78e-13	1.58e-10	18	8752829	8753286		exon (ENSGALG00000065510, exon 11 of 11)	lncRNA-exon (ENSGALG00000065510, exon 11 of 11)	19426
ENSGALG00000006969	152455	1.61826	1.30601	0.428813	3.04564	0.00232183	0.999975	24	4468386	4468538	USP28	intron (ENSGALG00000006969, intron 5 of 25)	protein_coding-intron (ENSGALG00000006969, intron 5 of 23)	6420		ENSGALG00000014509	215990	26.8741	0.971989	0.162798	5.97052	2.37e-09	1.43e-06	4	76653945	76654275	BST1	intron (ENSGALG00000014509, intron 2 of 10)	protein_coding-intron (ENSGALG00000014509, intron 2 of 10)	1819		ENSGALG00000051357	225132	7.17745	2.61516	0.3554	7.35834	1.86e-13	1.64e-10	5	17021623	17022023	ENSGALG00000051357	TTS (ENSGALG00000051357)	protein_coding-TTS (ENSGALG00000051357)	10626
ENSGALG00000025186	66052	4.804	0.805268	0.264433	3.04527	0.00232472	0.999975	12	9804865	9805270		intron (ENSGALG00000038684, intron 6 of 7)	protein_coding-intron (ENSGALG00000038684, intron 6 of 7)	8649		ENSGALG00000018503	147331	26.4359	-0.996049	0.166949	-5.96619	2.43e-09	1.45e-06	22	2925287	2925683	NKX6-3	promoter-TSS (ENSGALG00000018503)	protein_coding-promoter-TSS (ENSGALG00000018503)	-121		ENSGALG00000033783	134882	12.6312	-1.54689	0.210289	-7.35603	1.89e-13	1.67e-10	2	138236091	138236762	FER1L6	intron (ENSGALG00000033783, intron 7 of 40)	protein_coding-intron (ENSGALG00000033783, intron 7 of 39)	30748
ENSGALG00000065422	116618	2.8764	-1.19576	0.392687	-3.04509	0.00232614	0.999975	2	60973978	60974122		intron (ENSGALG00000065422, intron 2 of 2)	lncRNA-intron (ENSGALG00000065422, intron 1 of 1)	10272		ENSGALG00000057862	235382	31.8266	1.37527	0.230507	5.96628	2.43e-09	1.45e-06	5	53882609	53884000		intron (ENSGALG00000057862, intron 1 of 2)	lncRNA-intron (ENSGALG00000057862, intron 1 of 2)	9171		ENSGALG00000064945	64010	82.1309	-0.844273	0.114824	-7.35275	1.94e-13	1.7e-10	12	2738178	2739649	ENSGALG00000064945	Intergenic	Intergenic	-1871
ENSGALG00000037457	218846	4.07208	0.915407	0.300621	3.04505	0.00232639	0.999975	4	86068409	86068620	FOXI3	Intergenic	Intergenic	10130		ENSGALG00000053478	69924	67.6678	-0.930921	0.156113	-5.9631	2.47e-09	1.47e-06	13	624907	625455	ENSGALG00000053478	intron (ENSGALG00000064605, intron 1 of 3)	lncRNA-intron (ENSGALG00000064605, intron 1 of 3)	4		ENSGALG00000040364	112610	42.1348	-0.80302	0.109285	-7.34793	2.01e-13	1.76e-10	2	46941307	46942285	HERPUD2	intron (ENSGALG00000040364, intron 1 of 8)	protein_coding-intron (ENSGALG00000040364, intron 1 of 8)	-18633
ENSGALG00000047430	216146	2.05507	1.24659	0.409516	3.04406	0.00233408	0.999975	4	77059676	77059850		Intergenic	Intergenic	11094		ENSGALG00000015405	182700	9.69187	1.45476	0.243922	5.96404	2.46e-09	1.47e-06	3	68704837	68705076	PREP	promoter-TSS (ENSGALG00000053478)	protein_coding-promoter-TSS (ENSGALG00000053478)	-13239		ENSGALG00000005247	77573	64.0806	0.950285	0.12939	7.34436	2.07e-13	1.8e-10	14	5946219	5947457	MAFIP	promoter-TSS (ENSGALG00000005247)	protein_coding-promoter-TSS (ENSGALG00000005247)	-454
ENSGALG00000061013	71530	18.0639	0.429735	0.141191	3.04364	0.00233732	0.999975	13	8485559	8486245		Intergenic	Intergenic	-12567		ENSGALG00000013846	178674	112.541	-0.599996	0.100689	-5.95888	2.54e-09	1.51e-06	3	54572321	54573884	ARFGEF3	promoter-TSS (ENSGALG00000013846)	protein_coding-promoter-TSS (ENSGALG00000013846)	-143		ENSGALG00000067119	173906	9.03753	-1.9713	0.269125	-7.32487	2.39e-13	2.08e-10	3	38443747	38443935		exon (ENSGALG00000067119, exon 2 of 2)	lncRNA-exon (ENSGALG00000067119, exon 2 of 2)	10385
ENSGALG00000052189	219869	3.53959	0.933399	0.306695	3.04341	0.00233913	0.999975	4	90163092	90163376		exon (ENSGALG00000016102, exon 7 of 7)	protein_coding-exon (ENSGALG00000016102, exon 7 of 7)	15135		ENSGALG00000017073	44659	74.8661	-0.676076	0.113502	-5.95652	2.58e-09	1.52e-06	1	175936871	175937747	BRCA2	promoter-TSS (ENSGALG00000017073)	protein_coding-promoter-TSS (ENSGALG00000017073)	-100		ENSGALG00000066459	21640	6.14492	-2.11467	0.288741	-7.32374	2.41e-13	2.09e-10	1	78916460	78916951	ENSGALG00000066459	intron (ENSGALG00000044817, intron 1 of 10)	protein_coding-intron (ENSGALG00000044436, intron 11 of 12)	-3279
ENSGALG00000021378	277987	4.99834	-0.888058	0.291814	-3.04324	0.00234048	0.999975	Z	7545145	7545356	UBAP1	intron (ENSGALG00000021378, intron 1 of 7)	protein_coding-intron (ENSGALG00000021378, intron 1 of 7)	1519		ENSGALG00000010865	107458	25.2022	-0.997488	0.16755	-5.95337	2.63e-09	1.54e-06	2	29788330	29789272	TMEM196	promoter-TSS (ENSGALG00000008707)	protein_coding-promoter-TSS (ENSGALG00000008707)	68		ENSGALG00000044817	194035	79.379	2.05053	0.27999	7.32358	2.41e-13	2.09e-10	31	5378836	5379690	ENSGALG00000044817	intron (ENSGALG00000014754, intron 2 of 6)	protein_coding-intron (ENSGALG00000014754, intron 2 of 5)	32089
ENSGALG00000004959	270692	8.02335	0.68214	0.224152	3.0432	0.00234076	0.999975	9	9283741	9284164	IRS1	intron (ENSGALG00000004959, intron 9 of 20)	protein_coding-intron (ENSGALG00000004959, intron 9 of 21)	119403		ENSGALG00000008707	166704	66.1679	-0.665783	0.111827	-5.95368	2.62e-09	1.54e-06	3	15541554	15542217	KAT14	promoter-TSS (ENSGALG00000010865)	protein_coding-promoter-TSS (ENSGALG00000010865)	47		ENSGALG00000056932	218666	14.4489	-2.2266	0.304195	-7.31965	2.49e-13	2.14e-10	4	85721403	85722557	ENSGALG00000056932	Intergenic	Intergenic	-12720
ENSGALG00000033149	358	7.86117	-0.69262	0.227604	-3.04309	0.00234159	0.999975	1	1108336	1108724	GCC1	TTS (ENSGALG00000043771)	protein_coding-TTS (ENSGALG00000043771)	5340		ENSGALG00000014950	181196	31.5018	1.06759	0.179304	5.95406	2.62e-09	1.54e-06	3	63812085	63812694	LOC421740	promoter-TSS (ENSGALG00000014950)	protein_coding-promoter-TSS (ENSGALG00000014950)	-510		ENSGALG00000054637	154538	2.55481	4.5738	0.624851	7.31983	2.48e-13	2.14e-10	25	3477230	3477455	ENSGALG00000054637	intron (ENSGALG00000058215, intron 5 of 5)	protein_coding-intron (ENSGALG00000058215, intron 5 of 5)	-5716
ENSGALG00000063329	112041	1.46164	1.45873	0.479445	3.04253	0.002346	0.999975	2	44914770	44914912		Intergenic	Intergenic	-10783		ENSGALG00000046226	82303	128.757	0.621748	0.104498	5.94987	2.68e-09	1.57e-06	15	4816190	4819020	SCARB1	intron (ENSGALG00000008160, intron 2 of 8)	protein_coding-intron (ENSGALG00000008160, intron 2 of 9)	7081		ENSGALG00000031390	129617	6.50952	-2.2005	0.300907	-7.31289	2.61e-13	2.24e-10	2	117893858	117894011	STAU2	Intergenic	Intergenic	64471
ENSGALG00000034605	220713	18.0232	-0.478969	0.157463	-3.04179	0.00235176	0.999975	5	861062	861513	PAK6	intron (ENSGALG00000034605, intron 1 of 11)	protein_coding-intron (ENSGALG00000034605, intron 1 of 11)	-6021		ENSGALG00000008704	104907	13.0515	1.44318	0.24264	5.94784	2.72e-09	1.57e-06	2	19840273	19840611	CUBN	promoter-TSS (ENSGALG00000009854)	protein_coding-promoter-TSS (ENSGALG00000009854)	-14765		ENSGALG00000054637	154539	5.59423	-2.04882	0.28018	-7.31251	2.62e-13	2.24e-10	25	3477627	3477962	ENSGALG00000054637	intron (ENSGALG00000031390, intron 9 of 12)	protein_coding-intron (ENSGALG00000031390, intron 9 of 11)	-5264
ENSGALG00000029378	113090	12.351	0.769495	0.253013	3.04132	0.0023554	0.999975	2	48768946	48769358	ITGA9	intron (ENSGALG00000029378, intron 14 of 26)	protein_coding-intron (ENSGALG00000029378, intron 15 of 27)	99671		ENSGALG00000009854	168984	162.519	-0.725322	0.121946	-5.9479	2.72e-09	1.57e-06	3	22263129	22264318	NEK2	intron (ENSGALG00000046226, intron 6 of 11)	protein_coding-intron (ENSGALG00000046226, intron 6 of 11)	-165		ENSGALG00000060179	35464	8.18798	-2.09779	0.287117	-7.3064	2.74e-13	2.34e-10	1	134519033	134519583		intron (ENSGALG00000067325, intron 1 of 1)	lncRNA-intron (ENSGALG00000067325, intron 1 of 1)	-2747
ENSGALG00000002708	51742	3.06272	0.985047	0.323935	3.04088	0.00235888	0.999975	10	3233295	3233471	LINGO1	intron (ENSGALG00000002708, intron 2 of 2)	protein_coding-intron (ENSGALG00000002708, intron 4 of 5)	20624		ENSGALG00000008160	244627	67.8169	0.650074	0.109268	5.94938	2.69e-09	1.57e-06	6	24380595	24382276	CNNM2	intron (ENSGALG00000008686, intron 9 of 9)	protein_coding-intron (ENSGALG00000008686, intron 10 of 11)	27533		ENSGALG00000052860	26943	9.13129	-2.42614	0.332384	-7.29922	2.89e-13	2.46e-10	1	103245016	103245659		Intergenic	Intergenic	39545
ENSGALG00000055385	85756	2.66742	2.27713	0.749158	3.03959	0.002369	0.999975	16	1179583	1179951	ENSGALG00000055385	intron (ENSGALG00000050085, intron 2 of 8)	protein_coding-intron (ENSGALG00000050085, intron 2 of 8)	-4139		ENSGALG00000008803	252559	40.1732	-0.873924	0.146977	-5.94601	2.75e-09	1.58e-06	7	13788465	13789255	ENSGALG00000008803	promoter-TSS (ENSGALG00000008803)	protein_coding-promoter-TSS (ENSGALG00000008803)	6097		ENSGALG00000047118	69931	2.77775	4.09816	0.561495	7.29866	2.91e-13	2.46e-10	13	979520	979907	ENSGALG00000047118	Intergenic	Intergenic	5630
ENSGALG00000017044	44011	4.00926	0.921872	0.303299	3.03948	0.00236987	0.999975	1	173096551	173096882	TRPC4	Intergenic	Intergenic	-30628		ENSGALG00000041193	14651	37.4727	-0.721849	0.121433	-5.94443	2.77e-09	1.59e-06	1	54620582	54621303	NFYB	promoter-TSS (ENSGALG00000035345)	protein_coding-promoter-TSS (ENSGALG00000035345)	-14514		ENSGALG00000026227	258558	33.3502	0.944142	0.129411	7.2957	2.97e-13	2.5e-10	7	36256452	36257410		intron (ENSGALG00000041257, intron 1 of 7)	protein_coding-intron (ENSGALG00000041257, intron 1 of 7)	2063
ENSGALG00000001328	161005	23.7834	0.521867	0.1717	3.03942	0.00237036	0.999975	28	2774293	2774424	BSG	intron (ENSGALG00000001328, intron 1 of 8)	protein_coding-intron (ENSGALG00000001328, intron 1 of 8)	1723		ENSGALG00000006045	54252	116.918	-0.70845	0.11921	-5.94285	2.8e-09	1.6e-06	10	11856937	11857991	SH3GL3	promoter-TSS (ENSGALG00000032282)	protein_coding-promoter-TSS (ENSGALG00000032282)	14		ENSGALG00000067070	280789	2.0625	-4.76436	0.653758	-7.28764	3.15e-13	2.64e-10	Z	25674804	25674962		intron (ENSGALG00000016451, intron 28 of 30)	protein_coding-intron (ENSGALG00000016451, intron 28 of 32)	6208
ENSGALG00000055337	85537	3.34086	0.948609	0.312103	3.03941	0.00237043	0.999975	15	12701615	12701756		intron (ENSGALG00000055337, intron 1 of 2)	lncRNA-intron (ENSGALG00000055337, intron 1 of 1)	2973		ENSGALG00000032282	131073	57.3417	0.853998	0.143737	5.94138	2.83e-09	1.6e-06	2	124330969	124332560	CALB1	intron (ENSGALG00000063560, intron 1 of 1)	lncRNA-intron (ENSGALG00000063560, intron 1 of 2)	-403		ENSGALG00000016449	188878	9.24977	-1.93133	0.265013	-7.28767	3.15e-13	2.64e-10	3	97183913	97184279	SLC66A3	exon (ENSGALG00000062118, exon 2 of 3)	lncRNA-exon (ENSGALG00000062118, exon 2 of 3)	23408
ENSGALG00000030051	81002	10.6712	0.562222	0.185024	3.03864	0.00237648	0.999975	15	743540	743738	TOP3B	Intergenic	Intergenic	-3134		ENSGALG00000063560	214801	6.94691	1.76278	0.296642	5.94245	2.81e-09	1.6e-06	4	70511151	70511622		promoter-TSS (ENSGALG00000006045)	protein_coding-promoter-TSS (ENSGALG00000006045)	8406		ENSGALG00000027540	160737	42.8888	1.4388	0.197494	7.28529	3.21e-13	2.68e-10	28	2253496	2254907	CSNK1G2	promoter-TSS (ENSGALG00000027540)	protein_coding-promoter-TSS (ENSGALG00000027540)	-698
ENSGALG00000067742	265938	14.6094	0.511586	0.168401	3.03791	0.00238228	0.999975	8	25208564	25209029		Intergenic	Intergenic	12896		ENSGALG00000007820	244404	83.3471	-0.831385	0.139918	-5.94195	2.82e-09	1.6e-06	6	23907725	23908337	BTRC	promoter-TSS (ENSGALG00000007820)	protein_coding-promoter-TSS (ENSGALG00000007820)	-178		ENSGALG00000012695	116430	69.9528	0.942338	0.129392	7.28279	3.27e-13	2.72e-10	2	60519578	60520678	NOL7	promoter-TSS (ENSGALG00000012695)	protein_coding-promoter-TSS (ENSGALG00000012695)	77
ENSGALG00000053769	170136	5.02801	0.864477	0.284573	3.03781	0.00238307	0.999975	3	25928622	25928986		intron (ENSGALG00000053769, intron 1 of 4)	lncRNA-intron (ENSGALG00000053769, intron 1 of 5)	9390		ENSGALG00000054198	209351	53.9253	-0.831874	0.14004	-5.94024	2.85e-09	1.61e-06	4	49221117	49221700	REST	promoter-TSS (ENSGALG00000054198)	protein_coding-promoter-TSS (ENSGALG00000054198)	-84		ENSGALG00000035701	56712	30.177	-0.924449	0.126999	-7.27919	3.36e-13	2.78e-10	10	19252346	19253166	SMAD3	intron (ENSGALG00000035701, intron 2 of 9)	protein_coding-intron (ENSGALG00000035701, intron 1 of 8)	14774
ENSGALG00000063763	93275	2.55442	1.13909	0.375065	3.03706	0.00238899	0.999975	18	8597297	8597468		intron (ENSGALG00000065510, intron 8 of 13)	lncRNA-intron (ENSGALG00000065510, intron 5 of 6)	-18797		ENSGALG00000055601	99795	26.9469	1.30034	0.219046	5.93636	2.91e-09	1.64e-06	2	3632432	3633100		intron (ENSGALG00000067213, intron 1 of 2)	lncRNA-intron (ENSGALG00000067213, intron 2 of 2)	4854		ENSGALG00000060226	285832	2.27818	4.43515	0.609664	7.27475	3.47e-13	2.87e-10	Z	80539846	80540113		Intergenic	Intergenic	202626
ENSGALG00000066606	140229	3.47046	0.967732	0.318652	3.03695	0.00238983	0.999975	20	5635038	5635206		TTS (ENSGALG00000066606)	lncRNA-TTS (ENSGALG00000066606)	1549		ENSGALG00000065243	9607	11.8292	1.4642	0.246799	5.93275	2.98e-09	1.66e-06	1	37383128	37383851		intron (ENSGALG00000055103, intron 1 of 1)	lncRNA-intron (ENSGALG00000055103, intron 1 of 3)	17089		ENSGALG00000005938	78059	11.4118	-1.6806	0.231056	-7.27353	3.5e-13	2.89e-10	14	6970948	6971350	C7orf62	Intergenic	Intergenic	14280
ENSGALG00000010283	206217	10.7968	0.559612	0.184285	3.03667	0.00239208	0.999975	4	34708849	34709067	GTF2E2	intron (ENSGALG00000040909, intron 35 of 35)	protein_coding-intron (ENSGALG00000040909, intron 35 of 35)	-2305		ENSGALG00000065432	10692	80.5055	-0.643208	0.108404	-5.93346	2.97e-09	1.66e-06	1	43066664	43067917		intron (ENSGALG00000011642, intron 1 of 34)	protein_coding-intron (ENSGALG00000011642, intron 1 of 32)	-3343		ENSGALG00000059758	50398	3.67405	4.08148	0.561376	7.2705	3.58e-13	2.94e-10	1	197005035	197005224		TTS (ENSGALG00000056963)	lncRNA-intron (ENSGALG00000061577, intron 3 of 3)	2239
ENSGALG00000053220	132933	2.97188	1.02184	0.336654	3.03528	0.0024031	0.999975	2	130594370	130594532	ENSGALG00000053220	TTS (ENSGALG00000064893)	lncRNA-TTS (ENSGALG00000064893)	160		ENSGALG00000055103	199374	5.33875	1.88464	0.317602	5.93399	2.96e-09	1.66e-06	4	8144358	8144606		promoter-TSS (ENSGALG00000011206)	protein_coding-promoter-TSS (ENSGALG00000011206)	4830		ENSGALG00000010811	232543	8.04617	-2.09337	0.288382	-7.25902	3.9e-13	3.19e-10	5	45002111	45002476	LGMN	intron (ENSGALG00000010811, intron 14 of 15)	protein_coding-intron (ENSGALG00000010811, intron 12 of 12)	30708
ENSGALG00000056444	259188	2.07307	1.25488	0.413596	3.03408	0.00241269	0.999975	8	2532776	2532934		Intergenic	Intergenic	14207		ENSGALG00000011642	209935	19.4346	-0.948369	0.159836	-5.93339	2.97e-09	1.66e-06	4	50809117	50809390	ANKRD17	intron (ENSGALG00000057767, intron 3 of 3)	lncRNA-intron (ENSGALG00000057767, intron 2 of 3)	140		ENSGALG00000042023	14	317.695	0.97369	0.134137	7.25894	3.9e-13	3.19e-10	1	40885	43648	ENSGALG00000042023	intron (ENSGALG00000063689, intron 2 of 2)	lncRNA-intron (ENSGALG00000063689, intron 2 of 2)	340
ENSGALG00000066377	223804	4.76051	0.812796	0.267922	3.03371	0.00241571	0.999975	5	13416799	13417000		intron (ENSGALG00000066377, intron 1 of 2)	lncRNA-intron (ENSGALG00000066377, intron 1 of 2)	3833		ENSGALG00000057767	211248	64.5158	0.828585	0.139666	5.93263	2.98e-09	1.66e-06	4	56315842	56317144		Intergenic	Intergenic	23700		ENSGALG00000063689	114517	12.5208	1.85113	0.255023	7.25869	3.91e-13	3.19e-10	2	54366229	54366948		exon (ENSGALG00000042023, exon 1 of 5)	protein_coding-exon (ENSGALG00000042023, exon 1 of 5)	5428
ENSGALG00000028759	257962	3.55912	0.996561	0.32855	3.03321	0.00241969	0.999975	7	34845871	34846049	LYPD6B	Intergenic	Intergenic	-17553		ENSGALG00000064807	28324	6.15615	1.94569	0.328104	5.93011	3.03e-09	1.68e-06	1	108095455	108095885		intron (ENSGALG00000057637, intron 3 of 3)	lncRNA-intron (ENSGALG00000057637, intron 3 of 3)	-7750		ENSGALG00000058465	93235	16.4362	-1.23414	0.170058	-7.25714	3.95e-13	3.21e-10	18	8440685	8441210		intron (ENSGALG00000065510, intron 2 of 6)	lncRNA-intron (ENSGALG00000065510, intron 2 of 6)	-26220
ENSGALG00000029857	100031	3.41159	0.954143	0.314669	3.03221	0.00242772	0.999975	2	4181504	4181754	GIMAP6	Intergenic	Intergenic	43359		ENSGALG00000025616	31199	60.7277	0.673594	0.113695	5.92456	3.13e-09	1.72e-06	1	119415168	119416359		exon (ENSGALG00000034655, exon 1 of 19)	protein_coding-exon (ENSGALG00000034655, exon 1 of 19)	15358		ENSGALG00000007815	153079	7.25121	1.91927	0.264642	7.2523	4.1e-13	3.32e-10	24	5774650	5775247	ANKK1	Intergenic	Intergenic	8626
ENSGALG00000062346	181914	3.41445	-1.05781	0.34894	-3.03151	0.00243336	0.999975	3	66505504	66505674		intron (ENSGALG00000062346, intron 1 of 2)	lncRNA-intron (ENSGALG00000062346, intron 1 of 2)	625		ENSGALG00000015140	126633	33.929	-0.79174	0.133653	-5.92383	3.15e-09	1.72e-06	2	105961487	105962511	DSC1	intron (ENSGALG00000016312, intron 27 of 37)	protein_coding-intron (ENSGALG00000016312, intron 25 of 35)	50		ENSGALG00000062552	21614	2.63951	-3.58567	0.494818	-7.24644	4.28e-13	3.45e-10	1	78807444	78807628	PRSS2	intron (ENSGALG00000016549, intron 6 of 18)	protein_coding-intron (ENSGALG00000016549, intron 6 of 18)	-2084
ENSGALG00000050888	131613	4.32497	-0.97964	0.32316	-3.03144	0.00243391	0.999975	2	126134259	126134451	ENSGALG00000050888	exon (ENSGALG00000063676, exon 2 of 3)	lncRNA-exon (ENSGALG00000063676, exon 2 of 3)	-10834		ENSGALG00000009723	229304	41.9125	0.84857	0.143241	5.92407	3.14e-09	1.72e-06	5	30660886	30661955	FMN1	intron (ENSGALG00000009723, intron 3 of 16)	protein_coding-intron (ENSGALG00000009723, intron 3 of 15)	25970		ENSGALG00000016549	32328	7.64568	-2.00942	0.277314	-7.24601	4.29e-13	3.45e-10	1	122855141	122855622	CTPS2	intron (ENSGALG00000014754, intron 2 of 5)	protein_coding-intron (ENSGALG00000014754, intron 2 of 5)	11458
ENSGALG00000060122	123708	4.46199	0.830605	0.274053	3.03082	0.00243894	0.999975	2	92945229	92945530		Intergenic	Intergenic	301797		ENSGALG00000034655	248626	100.808	-0.546607	0.0922406	-5.92588	3.11e-09	1.72e-06	6	36280218	36281566	ALDH18A1	promoter-TSS (ENSGALG00000015140)	protein_coding-promoter-TSS (ENSGALG00000015140)	119		ENSGALG00000046164	50633	83.5279	0.939034	0.129924	7.22756	4.92e-13	3.93e-10	1	197408154	197409143	APBB1	promoter-TSS (ENSGALG00000046164)	protein_coding-promoter-TSS (ENSGALG00000046164)	-406
ENSGALG00000004266	162038	35.7606	-0.556167	0.183537	-3.03027	0.00244335	0.999975	28	5050186	5050852	TNFAIP8L1	exon (ENSGALG00000004266, exon 1 of 2)	protein_coding-exon (ENSGALG00000004266, exon 1 of 2)	-3118		ENSGALG00000063033	176593	21.6134	-1.06385	0.179623	-5.92266	3.17e-09	1.73e-06	3	47870778	47871351		promoter-TSS (ENSGALG00000063033)	lncRNA-promoter-TSS (ENSGALG00000063033)	-845		ENSGALG00000062143	268087	22.0774	1.0602	0.146701	7.22698	4.94e-13	3.94e-10	9	966653	966929		promoter-TSS (ENSGALG00000062143)	rRNA-promoter-TSS (ENSGALG00000062143)	-586
ENSGALG00000039292	76240	6.8475	0.667556	0.220342	3.02964	0.00244845	0.999975	14	2796257	2796500	ENSGALG00000039292	Intergenic	Intergenic	-6016		ENSGALG00000023576	5058	56.3219	0.708446	0.119679	5.91957	3.23e-09	1.76e-06	1	19601691	19603230	PIM3	Intergenic	Intergenic	-264171		ENSGALG00000052849	153666	5.46299	-2.09915	0.290538	-7.22504	5.01e-13	3.96e-10	25	1424864	1425118		intron (ENSGALG00000016278, intron 6 of 12)	protein_coding-intron (ENSGALG00000016278, intron 7 of 13)	772
ENSGALG00000057169	232455	25.1002	0.854744	0.282241	3.02842	0.00245836	0.999975	5	44676839	44677781		intron (ENSGALG00000010747, intron 8 of 11)	protein_coding-intron (ENSGALG00000010747, intron 5 of 8)	-13269		ENSGALG00000065419	189889	62.6852	0.685241	0.115766	5.91919	3.24e-09	1.76e-06	3	101777846	101779371		intron (ENSGALG00000037919, intron 2 of 2)	lncRNA-intron (ENSGALG00000037919, intron 2 of 2)	-29787		ENSGALG00000013149	121891	9.69653	-1.95654	0.270799	-7.22505	5.01e-13	3.96e-10	2	84982160	84983199	MOCOS	intron (ENSGALG00000013149, intron 1 of 14)	protein_coding-intron (ENSGALG00000013149, intron 1 of 14)	29833
ENSGALG00000065425	94401	3.37935	1.31516	0.434366	3.02778	0.00246357	0.999975	18	11313359	11313608	ENSGALG00000065425	Intergenic	Intergenic	3835		ENSGALG00000016062	28666	67.6264	-0.504728	0.0853312	-5.91493	3.32e-09	1.79e-06	1	109269249	109270526	PSMG1	intron (ENSGALG00000038494, intron 5 of 22)	protein_coding-intron (ENSGALG00000038494, intron 4 of 21)	255		ENSGALG00000016278	186613	18.9467	-1.18412	0.163888	-7.22522	5e-13	3.96e-10	3	86706490	86706936	PRIM2	exon (ENSGALG00000052849, exon 2 of 4)	protein_coding-exon (ENSGALG00000052849, exon 2 of 4)	17737
ENSGALG00000054892	159747	6.46939	0.716505	0.236649	3.02771	0.00246414	0.999975	28	127937	128228		promoter-TSS (ENSGALG00000054892)	lncRNA-promoter-TSS (ENSGALG00000054892)	-271		ENSGALG00000048881	61461	42.1089	0.71104	0.120202	5.91537	3.31e-09	1.79e-06	11	15615350	15615901		promoter-TSS (ENSGALG00000016062)	protein_coding-promoter-TSS (ENSGALG00000016062)	-44910		ENSGALG00000006231	223479	22.8534	-1.24429	0.17231	-7.22123	5.15e-13	4.06e-10	5	12601672	12602706	SERGEF	intron (ENSGALG00000006231, intron 9 of 10)	protein_coding-intron (ENSGALG00000006231, intron 9 of 10)	52029
ENSGALG00000051360	215027	22.3073	-0.593468	0.196063	-3.02692	0.00247057	0.999975	4	72505637	72506630		intron (ENSGALG00000047629, intron 4 of 4)	lncRNA-intron (ENSGALG00000047629, intron 5 of 5)	94990		ENSGALG00000053523	271635	44.8274	-0.858817	0.145246	-5.91284	3.36e-09	1.81e-06	9	13073716	13074257	ENSGALG00000053523	promoter-TSS (ENSGALG00000053523)	protein_coding-promoter-TSS (ENSGALG00000053523)	-1142		ENSGALG00000011299	175096	14.864	1.87277	0.2595	7.21683	5.32e-13	4.17e-10	3	42251281	42251851	KIF25	intron (ENSGALG00000011329, intron 20 of 34)	protein_coding-intron (ENSGALG00000011329, intron 19 of 32)	-48156
ENSGALG00000064500	87537	1.74885	1.24996	0.413101	3.0258	0.00247977	0.999975	17	4169312	4169478		intron (ENSGALG00000066625, intron 3 of 6)	lncRNA-intron (ENSGALG00000066625, intron 3 of 7)	-10991		ENSGALG00000014902	181059	101.114	-0.582366	0.0985127	-5.91158	3.39e-09	1.82e-06	3	63273822	63275158	GOPC	exon (ENSGALG00000014902, exon 1 of 9)	protein_coding-exon (ENSGALG00000014902, exon 1 of 9)	175		ENSGALG00000051748	260100	12.2541	-1.39856	0.193845	-7.21484	5.4e-13	4.22e-10	8	5350065	5350702	MTPN	intron (ENSGALG00000051748, intron 1 of 2)	protein_coding-intron (ENSGALG00000051748, intron 2 of 3)	11477
ENSGALG00000060080	231648	1.74496	1.33443	0.441131	3.02503	0.00248606	0.999975	5	40601413	40601574		intron (ENSGALG00000027255, intron 5 of 7)	protein_coding-intron (ENSGALG00000027255, intron 6 of 7)	81828		ENSGALG00000066013	158407	29.3053	1.12469	0.190335	5.90897	3.44e-09	1.84e-06	27	5172716	5173659		intron (ENSGALG00000000525, intron 17 of 18)	protein_coding-intron (ENSGALG00000000525, intron 16 of 17)	-8781		ENSGALG00000059758	50393	11.8997	-2.50529	0.347286	-7.21392	5.44e-13	4.24e-10	1	197000119	197000415		intron (ENSGALG00000061577, intron 2 of 4)	lncRNA-intron (ENSGALG00000059758, intron 1 of 1)	-2624
ENSGALG00000014094	18817	14.6088	-0.514894	0.170246	-3.02442	0.0024911	0.999975	1	68087460	68087852	STK38L	intron (ENSGALG00000014094, intron 1 of 14)	protein_coding-intron (ENSGALG00000014094, intron 1 of 14)	-8207		ENSGALG00000065726	23623	33.0695	-0.852874	0.144393	-5.90662	3.49e-09	1.85e-06	1	85507013	85508031		intron (ENSGALG00000016926, intron 6 of 7)	protein_coding-intron (ENSGALG00000016926, intron 5 of 6)	23427		ENSGALG00000023740	79528	12.2487	2.06674	0.286535	7.21287	5.48e-13	4.26e-10	14	12504443	12504824	HBZ	exon (ENSGALG00000023740, exon 2 of 3)	protein_coding-exon (ENSGALG00000023740, exon 2 of 3)	1007
ENSGALG00000067077	102411	5.57013	0.814184	0.269244	3.02396	0.00249488	0.999975	2	12496588	12497060		intron (ENSGALG00000067077, intron 3 of 5)	lncRNA-intron (ENSGALG00000067077, intron 3 of 3)	-3358		ENSGALG00000056221	40603	47.7869	0.795864	0.134739	5.90668	3.49e-09	1.85e-06	1	157206842	157207969		intron (ENSGALG00000056692, intron 2 of 2)	lncRNA-intron (ENSGALG00000056692, intron 1 of 1)	39218		ENSGALG00000046731	147541	6.3212	-2.72749	0.378177	-7.21222	5.5e-13	4.27e-10	22	3999931	4000155	LOC112530174	intron (ENSGALG00000046731, intron 2 of 2)	protein_coding-intron (ENSGALG00000046731, intron 1 of 1)	2337
ENSGALG00000008160	244644	11.6116	-0.636954	0.210663	-3.02356	0.00249817	0.999975	6	24415149	24415721	CNNM2	intron (ENSGALG00000008160, intron 2 of 8)	protein_coding-intron (ENSGALG00000008160, intron 2 of 9)	61532		ENSGALG00000004230	53067	8.61237	2.05217	0.347389	5.90741	3.48e-09	1.85e-06	10	7490147	7490427	LIPC	Intergenic	Intergenic	-18596		ENSGALG00000016549	32326	12.3692	-1.56565	0.217108	-7.21141	5.54e-13	4.28e-10	1	122850690	122851627	CTPS2	intron (ENSGALG00000016549, intron 4 of 18)	protein_coding-intron (ENSGALG00000016549, intron 4 of 18)	7235
ENSGALG00000015446	25329	6.7659	-0.759086	0.251089	-3.02318	0.00250133	0.999975	1	93135326	93135539	POU2F1	intron (ENSGALG00000015446, intron 2 of 16)	protein_coding-intron (ENSGALG00000015446, intron 2 of 16)	-5778		ENSGALG00000060629	131304	18.0568	1.18619	0.200867	5.90535	3.52e-09	1.86e-06	2	125136962	125137832		promoter-TSS (ENSGALG00000041420)	protein_coding-promoter-TSS (ENSGALG00000041420)	-10172		ENSGALG00000037940	114718	33.6408	-1.34907	0.187088	-7.21088	5.56e-13	4.29e-10	2	54972666	54973806	IGFBP3	Intergenic	Intergenic	-25216
ENSGALG00000006097	66250	43.0273	-0.313511	0.103709	-3.02299	0.0025029	0.999975	12	10323873	10324657	PLXNA1	intron (ENSGALG00000006097, intron 2 of 30)	protein_coding-intron (ENSGALG00000006097, intron 2 of 30)	25028		ENSGALG00000041420	227828	161.033	-0.662823	0.112245	-5.90512	3.52e-09	1.86e-06	5	26187812	26189368	TTBK2	TTS (ENSGALG00000059507)	lncRNA-TTS (ENSGALG00000059507)	204		ENSGALG00000014916	282530	2.09869	4.45537	0.618192	7.2071	5.72e-13	4.4e-10	Z	43222865	43223095	SPIN1	intron (ENSGALG00000014916, intron 1 of 6)	protein_coding-intron (ENSGALG00000014916, intron 1 of 6)	38101
ENSGALG00000063839	27431	2.44017	1.17523	0.388801	3.02271	0.00250519	0.999975	1	105532804	105532975		intron (ENSGALG00000015835, intron 11 of 16)	protein_coding-intron (ENSGALG00000015835, intron 10 of 15)	63485		ENSGALG00000058173	200031	55.0706	0.832739	0.14107	5.90302	3.57e-09	1.88e-06	4	10941918	10942620	ENSGALG00000058173	TTS (ENSGALG00000007311)	protein_coding-TTS (ENSGALG00000007311)	-4342		ENSGALG00000061462	180332	55.6561	0.870114	0.120792	7.2034	5.87e-13	4.5e-10	3	59949368	59950676		exon (ENSGALG00000061462, exon 3 of 3)	lncRNA-exon (ENSGALG00000061462, exon 3 of 3)	1322
ENSGALG00000036412	111148	3.02773	1.06868	0.353698	3.02146	0.00251561	0.999975	2	42384044	42384312	TMEM108	Intergenic	Intergenic	-10044		ENSGALG00000064944	53188	144.845	-0.522254	0.0885125	-5.90034	3.63e-09	1.9e-06	10	7891213	7893224		intron (ENSGALG00000004304, intron 9 of 20)	protein_coding-intron (ENSGALG00000004304, intron 9 of 21)	-42557		ENSGALG00000067519	980	15.918	-1.85357	0.257568	-7.19643	6.18e-13	4.7e-10	1	2686814	2687545	ENSGALG00000067519	intron (ENSGALG00000006489, intron 4 of 5)	protein_coding-intron (ENSGALG00000006489, intron 4 of 7)	-36923
ENSGALG00000010879	266571	17.9079	-0.469557	0.155468	-3.02029	0.00252535	0.999975	8	26824489	26825281	FGGY	intron (ENSGALG00000010879, intron 1 of 15)	protein_coding-intron (ENSGALG00000010879, intron 3 of 17)	95636		ENSGALG00000005259	99228	46.4861	0.627115	0.106425	5.89255	3.8e-09	1.98e-06	2	1833223	1834031	VIPR1	intron (ENSGALG00000010677, intron 1 of 13)	protein_coding-intron (ENSGALG00000010677, intron 1 of 13)	-15103		ENSGALG00000053073	174111	18.9716	-1.12136	0.155809	-7.197	6.16e-13	4.7e-10	3	39101155	39101570	NTPCR	Intergenic	Intergenic	-2711
ENSGALG00000062779	15847	1.8043	1.28139	0.424339	3.01972	0.00253008	0.999975	1	58296775	58296890		intron (ENSGALG00000060859, intron 2 of 2)	lncRNA-intron (ENSGALG00000060859, intron 2 of 2)	-14536		ENSGALG00000010677	232255	41.7405	0.906034	0.153739	5.89334	3.78e-09	1.98e-06	5	44034028	44034655	NRDE2	intron (ENSGALG00000005259, intron 1 of 11)	protein_coding-intron (ENSGALG00000005259, intron 1 of 12)	1280		ENSGALG00000058072	220323	5.10761	3.49776	0.486082	7.19582	6.21e-13	4.71e-10	4	91224836	91225229		intron (ENSGALG00000058072, intron 1 of 3)	lncRNA-intron (ENSGALG00000058072, intron 1 of 3)	447
ENSGALG00000004209	76456	5.8678	-0.780438	0.258462	-3.01955	0.00253149	0.999975	14	3248604	3249019	ELFN1	intron (ENSGALG00000004224, intron 15 of 16)	protein_coding-intron (ENSGALG00000004224, intron 16 of 17)	115942		ENSGALG00000014964	181272	91.3413	-0.523295	0.0888628	-5.88879	3.89e-09	2.02e-06	3	64048231	64049448	NT5DC1	promoter-TSS (ENSGALG00000014964)	protein_coding-promoter-TSS (ENSGALG00000014964)	82		ENSGALG00000067150	281155	20.6658	-1.3576	0.188866	-7.18819	6.57e-13	4.97e-10	Z	28075503	28075985		promoter-TSS (ENSGALG00000067150)	lncRNA-promoter-TSS (ENSGALG00000067150)	3718
ENSGALG00000064621	6406	14.1836	0.52751	0.174724	3.01911	0.00253522	0.999975	1	25060239	25060492		exon (ENSGALG00000036883, exon 21 of 21)	protein_coding-exon (ENSGALG00000036883, exon 21 of 21)	-19991		ENSGALG00000001036	90488	36.4969	-0.915637	0.155569	-5.88572	3.96e-09	2.05e-06	18	1033086	1033579	ELAC2	intron (ENSGALG00000005442, intron 1 of 10)	protein_coding-intron (ENSGALG00000005442, intron 1 of 9)	-4544		ENSGALG00000060107	75491	188.925	-1.10192	0.153313	-7.18739	6.6e-13	4.98e-10	14	411078	412315		intron (ENSGALG00000060107, intron 2 of 4)	lncRNA-intron (ENSGALG00000060107, intron 2 of 4)	1777
ENSGALG00000010924	266804	5.46375	-0.806312	0.26709	-3.01888	0.0025371	0.999975	8	27419868	27420162	NFIA	intron (ENSGALG00000010924, intron 2 of 11)	protein_coding-intron (ENSGALG00000010924, intron 2 of 10)	116684		ENSGALG00000005442	262052	13.0604	1.28106	0.217653	5.88581	3.96e-09	2.05e-06	8	12576537	12576780	PALMD	Intergenic	Intergenic	-19669		ENSGALG00000064837	193458	2.30476	-4.47794	0.623269	-7.18459	6.74e-13	5.07e-10	31	2337848	2338146	ENSGALG00000064837	exon (ENSGALG00000064837, exon 2 of 5)	protein_coding-exon (ENSGALG00000064837, exon 2 of 5)	843
ENSGALG00000058242	19919	18.1446	0.455595	0.150938	3.01842	0.00254098	0.999975	1	72002356	72002882		Intergenic	Intergenic	-2341		ENSGALG00000010005	170391	106.603	-0.551875	0.0938203	-5.88226	4.05e-09	2.09e-06	3	26670997	26673041	EPAS1	promoter-TSS (ENSGALG00000010005)	protein_coding-promoter-TSS (ENSGALG00000010005)	-619		ENSGALG00000056413	195184	21.1136	-1.69668	0.236223	-7.18256	6.84e-13	5.12e-10	33	3166021	3166550	ENSGALG00000056413	Intergenic	Intergenic	-37
ENSGALG00000010692	265926	2.24982	1.21853	0.403751	3.01802	0.00254434	0.999975	8	25177362	25177590	LRP8	Intergenic	Intergenic	-13962		ENSGALG00000060835	63341	39.7028	0.797279	0.135575	5.88073	4.08e-09	2.1e-06	12	792623	793469		intron (ENSGALG00000060835, intron 1 of 1)	lncRNA-intron (ENSGALG00000060835, intron 1 of 1)	2928		ENSGALG00000055612	285579	2.70846	4.00421	0.557458	7.18299	6.82e-13	5.12e-10	Z	77993839	77994164	ENSGALG00000055612	promoter-TSS (ENSGALG00000056413)	protein_coding-promoter-TSS (ENSGALG00000056413)	78187
ENSGALG00000048197	226562	43.383	-0.335059	0.111026	-3.01785	0.00254577	0.999975	5	22449809	22451085		Intergenic	Intergenic	-11573		ENSGALG00000009291	167390	26.9708	1.06492	0.181192	5.87726	4.17e-09	2.14e-06	3	17338668	17339171	EPHX1	promoter-TSS (ENSGALG00000009291)	protein_coding-promoter-TSS (ENSGALG00000009291)	1312		ENSGALG00000040833	253554	26.2276	-1.75792	0.245367	-7.16445	7.81e-13	5.83e-10	7	17309652	17310516	CDCA7	Intergenic	Intergenic	26424
ENSGALG00000061640	46178	1.70944	1.27497	0.422499	3.01769	0.00254712	0.999975	1	180376740	180376878		intron (ENSGALG00000043421, intron 13 of 25)	protein_coding-intron (ENSGALG00000043421, intron 11 of 23)	-29283		ENSGALG00000058550	265362	28.8139	1.02492	0.174426	5.87594	4.2e-09	2.15e-06	8	22876985	22877664		exon (ENSGALG00000051851, exon 4 of 5)	lncRNA-exon (ENSGALG00000051851, exon 4 of 5)	4818		ENSGALG00000033599	217570	10.5433	-1.60581	0.224174	-7.16324	7.88e-13	5.87e-10	4	82810062	82810327		promoter-TSS (ENSGALG00000033599)	miRNA-promoter-TSS (ENSGALG00000033599)	-977
ENSGALG00000059305	220540	6.66492	-0.79251	0.262638	-3.0175	0.00254865	0.999975	5	440062	440315		Intergenic	Intergenic	-11785		ENSGALG00000006477	101494	5.67159	1.90996	0.325127	5.8745	4.24e-09	2.16e-06	2	8756372	8756554	DNAJB6	intron (ENSGALG00000006477, intron 7 of 10)	protein_coding-intron (ENSGALG00000006477, intron 6 of 10)	18093		ENSGALG00000014746	21570	4.30888	2.76588	0.386265	7.16059	8.03e-13	5.97e-10	1	78609692	78610259	TRPV6	intron (ENSGALG00000014746, intron 1 of 13)	protein_coding-intron (ENSGALG00000014746, intron 1 of 14)	5527
ENSGALG00000057598	47807	3.40842	0.979005	0.324457	3.01736	0.00254983	0.999975	1	186890073	186890274		Intergenic	Intergenic	22124		ENSGALG00000011537	175396	24.9995	-0.960957	0.163622	-5.87303	4.28e-09	2.18e-06	3	43061930	43062254	PDE10A	intron (ENSGALG00000064108, intron 1 of 2)	lncRNA-intron (ENSGALG00000064108, intron 1 of 2)	-5861		ENSGALG00000001111	90520	11.8019	-2.72623	0.381073	-7.15408	8.42e-13	6.24e-10	18	1121365	1121921	DNAH9	intron (ENSGALG00000062115, intron 2 of 2)	protein_coding-intron (ENSGALG00000062467, intron 4 of 4)	61698
ENSGALG00000067280	134493	5.39865	-0.898574	0.297926	-3.0161	0.00256047	0.999975	2	137096407	137096778		Intergenic	Intergenic	-20167		ENSGALG00000055915	179821	4.70475	2.63407	0.448551	5.87239	4.3e-09	2.18e-06	3	58058575	58058805	TMEM244	Intergenic	Intergenic	-5864		ENSGALG00000052737	99027	10.5214	-1.78917	0.250113	-7.15343	8.46e-13	6.24e-10	2	1010416	1010772	ENSGALG00000052737	intron (ENSGALG00000034769, intron 1 of 8)	protein_coding-intron (ENSGALG00000034769, intron 1 of 8)	-1322
ENSGALG00000009758	204422	2.09019	-1.39188	0.461705	-3.01466	0.00257269	0.999975	4	28961053	28961184	SLC7A11	promoter-TSS (ENSGALG00000009758)	protein_coding-promoter-TSS (ENSGALG00000009758)	-533		ENSGALG00000028141	56755	19.8067	1.08915	0.185536	5.87029	4.35e-09	2.2e-06	10	19378933	19379351	C15orf61	Intergenic	Intergenic	5058		ENSGALG00000007710	200591	27.7205	-1.14315	0.159795	-7.15388	8.44e-13	6.24e-10	4	12252745	12253356	RASL11AL	intron (ENSGALG00000001111, intron 39 of 66)	protein_coding-intron (ENSGALG00000001111, intron 39 of 66)	-9927
ENSGALG00000062312	276985	1.5268	1.49445	0.495739	3.01459	0.00257325	0.999975	W	2225405	2225662	ENSGALG00000062312	intron (ENSGALG00000062312, intron 1 of 1)	protein_coding-intron (ENSGALG00000062312, intron 1 of 1)	7674		ENSGALG00000004009	96890	68.934	0.7061	0.120314	5.86883	4.39e-09	2.21e-06	19	6034859	6036241	DHRS13	intron (ENSGALG00000031368, intron 10 of 14)	protein_coding-intron (ENSGALG00000031368, intron 11 of 15)	-5552		ENSGALG00000052190	31150	19.2735	-1.57695	0.220475	-7.1525	8.52e-13	6.27e-10	1	119222946	119223654		Intergenic	Intergenic	-19998
ENSGALG00000066091	226089	1.84631	-1.36385	0.452626	-3.01319	0.00258519	0.999975	5	20026975	20027120		intron (ENSGALG00000066890, intron 1 of 2)	lncRNA-intron (ENSGALG00000066890, intron 3 of 3)	33582		ENSGALG00000016259	30492	65.5071	-0.702213	0.119694	-5.86672	4.44e-09	2.22e-06	1	114440779	114441524	DYNLT3	promoter-TSS (ENSGALG00000005407)	protein_coding-promoter-TSS (ENSGALG00000005407)	122		ENSGALG00000065804	195773	21.1117	1.69014	0.23643	7.14858	8.77e-13	6.43e-10	33	5323395	5323908		TTS (ENSGALG00000065804)	lncRNA-TTS (ENSGALG00000065804)	3452
ENSGALG00000040620	22777	3.24619	0.969318	0.321844	3.01176	0.00259737	0.999975	1	82645088	82645348	LSAMP	intron (ENSGALG00000040620, intron 1 of 8)	protein_coding-intron (ENSGALG00000040620, intron 1 of 8)	-20811		ENSGALG00000056047	128377	128.454	-0.628946	0.107197	-5.86717	4.43e-09	2.22e-06	2	112866363	112867458		intron (ENSGALG00000056047, intron 1 of 1)	lncRNA-intron (ENSGALG00000056047, intron 1 of 1)	1625		ENSGALG00000042375	133105	2.16028	4.52168	0.633319	7.13965	9.36e-13	6.85e-10	2	131257904	131258151	RECQL4	Intergenic	Intergenic	38972
ENSGALG00000010930	254015	1.59102	-1.72032	0.571218	-3.01168	0.00259807	0.999975	7	19174509	19174660	STK39	Intergenic	Intergenic	88483		ENSGALG00000015040	181823	18.8261	1.1868	0.202311	5.8662	4.46e-09	2.22e-06	3	66251758	66252264	SLC16A10	intron (ENSGALG00000005551, intron 1 of 7)	protein_coding-intron (ENSGALG00000005551, intron 2 of 7)	28755		ENSGALG00000018346	284420	15.3884	-1.504	0.210704	-7.13799	9.47e-13	6.91e-10	Z	60604230	60605120		intron (ENSGALG00000014645, intron 4 of 10)	protein_coding-intron (ENSGALG00000014645, intron 4 of 11)	-68954
ENSGALG00000000908	63157	120.521	-0.310978	0.103265	-3.01145	0.00260001	0.999975	11	19878099	19879417	ADAT1	promoter-TSS (ENSGALG00000000908)	protein_coding-promoter-TSS (ENSGALG00000000908)	-347		ENSGALG00000005551	222440	64.7855	-0.686043	0.116938	-5.86674	4.44e-09	2.22e-06	5	8396715	8398571	DKK3	intron (ENSGALG00000015040, intron 1 of 5)	protein_coding-intron (ENSGALG00000015040, intron 1 of 5)	267		ENSGALG00000054635	120292	5.8686	-2.52764	0.354249	-7.1352	9.66e-13	7.02e-10	2	76716960	76717536		Intergenic	Intergenic	-25892
ENSGALG00000060749	123370	4.57015	0.858689	0.28518	3.01105	0.00260349	0.999975	2	91188987	91189345		intron (ENSGALG00000060749, intron 1 of 2)	lncRNA-intron (ENSGALG00000060749, intron 1 of 2)	6698		ENSGALG00000005407	262028	191.835	-0.494222	0.0842409	-5.86676	4.44e-09	2.22e-06	8	12503241	12504970	AGL	exon (ENSGALG00000016259, exon 1 of 6)	protein_coding-exon (ENSGALG00000016259, exon 1 of 6)	149		ENSGALG00000048710	225174	10.153	-2.15378	0.301849	-7.13529	9.66e-13	7.02e-10	5	17151745	17151963	ENSGALG00000048710	intron (ENSGALG00000012997, intron 62 of 74)	protein_coding-intron (ENSGALG00000012997, intron 57 of 69)	-1524
ENSGALG00000022980	19966	33.761	0.321943	0.106927	3.01088	0.00260495	0.999975	1	72108100	72108805	CDKN1B	Intergenic	Intergenic	75589		ENSGALG00000016348	31285	24.8276	1.13694	0.193845	5.86521	4.49e-09	2.23e-06	1	119746527	119746909	SAT1	TTS (ENSGALG00000016348)	protein_coding-TTS (ENSGALG00000016348)	3052		ENSGALG00000065403	21663	3.35402	-2.94933	0.413479	-7.13297	9.82e-13	7.09e-10	1	78981930	78982256	ENSGALG00000065403	Intergenic	Intergenic	8397
ENSGALG00000065912	193140	2.63184	1.20986	0.401918	3.01022	0.00261056	0.999975	30	1242476	1242629		Intergenic	Intergenic	16289		ENSGALG00000055807	24105	12.2091	1.27603	0.217633	5.86323	4.54e-09	2.25e-06	1	87339459	87340289		intron (ENSGALG00000058392, intron 3 of 6)	lncRNA-intron (ENSGALG00000058392, intron 3 of 6)	36034		ENSGALG00000039498	212325	13.4194	-1.59312	0.223423	-7.13052	1e-12	7.19e-10	4	60416788	60417465	PPP3CA	intron (ENSGALG00000039498, intron 1 of 13)	protein_coding-intron (ENSGALG00000039498, intron 2 of 13)	19764
ENSGALG00000058038	268675	9.36381	0.622893	0.206935	3.0101	0.00261164	0.999975	9	2822262	2822568	ENSGALG00000058038	Intergenic	Intergenic	4870		ENSGALG00000027922	165374	75.9455	-0.658961	0.112409	-5.86218	4.57e-09	2.25e-06	3	11540421	11541523	ETAA1	promoter-TSS (ENSGALG00000014726)	protein_coding-promoter-TSS (ENSGALG00000014726)	220		ENSGALG00000002155	268367	13.2702	1.96256	0.275541	7.12258	1.06e-12	7.59e-10	9	1827585	1828081	HS6ST1	intron (ENSGALG00000002155, intron 1 of 2)	protein_coding-intron (ENSGALG00000002155, intron 1 of 1)	71891
ENSGALG00000033297	93115	2.1227	1.25665	0.417514	3.00983	0.0026139	0.999975	18	8081591	8081795		exon (ENSGALG00000054794, exon 3 of 3)	lncRNA-exon (ENSGALG00000054794, exon 3 of 3)	-4583		ENSGALG00000014726	279658	52.8466	-0.928363	0.158348	-5.86282	4.55e-09	2.25e-06	Z	18070817	18071925	RAB3C	exon (ENSGALG00000027922, exon 1 of 6)	protein_coding-exon (ENSGALG00000027922, exon 1 of 6)	-14		ENSGALG00000056371	280994	38.8621	1.11438	0.156657	7.11349	1.13e-12	8.09e-10	Z	27308088	27308992		Intergenic	Intergenic	135928
ENSGALG00000058994	7585	2.48756	1.11064	0.369029	3.00964	0.00261559	0.999975	1	30466504	30466745		intron (ENSGALG00000009601, intron 18 of 18)	protein_coding-intron (ENSGALG00000009601, intron 19 of 19)	-3501		ENSGALG00000007057	55944	154.407	-0.749909	0.128055	-5.85614	4.74e-09	2.32e-06	10	17343535	17344408	LRRC28	promoter-TSS (ENSGALG00000009154)	protein_coding-promoter-TSS (ENSGALG00000009154)	-4		ENSGALG00000056667	285435	4.94814	-2.54291	0.357545	-7.11215	1.14e-12	8.15e-10	Z	75640529	75641262	ENSGALG00000056667	Intergenic	Intergenic	-39558
ENSGALG00000008293	244903	5.28436	0.865345	0.287526	3.00963	0.0026157	0.999975	6	24973960	24974348	SH3PXD2A	intron (ENSGALG00000008293, intron 1 of 14)	protein_coding-intron (ENSGALG00000008293, intron 1 of 12)	17562		ENSGALG00000009154	202506	115.053	-0.587935	0.100397	-5.85613	4.74e-09	2.32e-06	4	18070994	18072123	IDS	promoter-TSS (ENSGALG00000007057)	protein_coding-promoter-TSS (ENSGALG00000007057)	332		ENSGALG00000055143	219112	16.2823	-2.01769	0.283717	-7.11163	1.15e-12	8.16e-10	4	88299462	88300231		intron (ENSGALG00000055143, intron 2 of 3)	lncRNA-intron (ENSGALG00000055143, intron 1 of 2)	22121
ENSGALG00000060916	122179	2.14569	1.20659	0.400954	3.0093	0.00261847	0.999975	2	86470968	86471204		intron (ENSGALG00000060916, intron 2 of 3)	lncRNA-intron (ENSGALG00000060916, intron 1 of 1)	26444		ENSGALG00000043355	4394	69.7	-0.754443	0.128887	-5.85353	4.81e-09	2.34e-06	1	16026266	16026868	CELSR1	Intergenic	Intergenic	-808		ENSGALG00000059595	32750	2.38127	4.6235	0.650194	7.11095	1.15e-12	8.18e-10	1	124378156	124378617		promoter-TSS (ENSGALG00000059595)	lncRNA-promoter-TSS (ENSGALG00000059595)	1059
ENSGALG00000003636	145106	8.47698	-0.650899	0.216296	-3.0093	0.00261851	0.999975	21	4236674	4236964	FBLIM1	intron (ENSGALG00000003636, intron 6 of 6)	protein_coding-intron (ENSGALG00000003636, intron 6 of 6)	2200		ENSGALG00000029287	131479	13.2942	1.24143	0.212089	5.85333	4.82e-09	2.34e-06	2	125765749	125766393	TMEM67	intron (ENSGALG00000029287, intron 9 of 26)	protein_coding-intron (ENSGALG00000029287, intron 9 of 27)	11330		ENSGALG00000047280	177408	8.21286	-2.22218	0.312658	-7.1074	1.18e-12	8.37e-10	3	50659476	50659855	CLDN20	intron (ENSGALG00000036005, intron 12 of 23)	protein_coding-intron (ENSGALG00000036005, intron 12 of 23)	-25885
ENSGALG00000047705	207068	2.31208	1.16292	0.386451	3.00924	0.00261904	0.999975	4	38365457	38365658		intron (ENSGALG00000047705, intron 1 of 2)	lncRNA-intron (ENSGALG00000047705, intron 1 of 2)	7691		ENSGALG00000061515	171856	58.4213	-0.72855	0.12444	-5.85464	4.78e-09	2.34e-06	3	30563390	30564123		promoter-TSS (ENSGALG00000043355)	protein_coding-promoter-TSS (ENSGALG00000043355)	-11121		ENSGALG00000054933	134914	1.47042	4.51085	0.634792	7.10603	1.19e-12	8.44e-10	2	138298367	138298522		intron (ENSGALG00000054933, intron 1 of 2)	lncRNA-intron (ENSGALG00000054933, intron 1 of 2)	-7749
ENSGALG00000025575	173311	2.82406	1.09315	0.363356	3.00848	0.00262562	0.999975	3	35724230	35724479		intron (ENSGALG00000010737, intron 6 of 9)	protein_coding-intron (ENSGALG00000010737, intron 6 of 9)	-2739		ENSGALG00000004045	250095	162.226	-0.559705	0.0956588	-5.85106	4.88e-09	2.36e-06	7	5520741	5522681	AGAP1	intron (ENSGALG00000039434, intron 6 of 13)	protein_coding-intron (ENSGALG00000039434, intron 6 of 13)	587		ENSGALG00000004249	150425	23.5822	-1.51909	0.213803	-7.10511	1.2e-12	8.47e-10	23	5834395	5835392	GRHL3	Intergenic	Intergenic	-4162
ENSGALG00000067331	60456	1.33116	-1.51318	0.503005	-3.00828	0.00262728	0.999975	11	10735105	10735253	KCTD15	TTS (ENSGALG00000040725)	protein_coding-TTS (ENSGALG00000040725)	38181		ENSGALG00000039434	277628	7.38497	1.73093	0.295821	5.85127	4.88e-09	2.36e-06	Z	1800674	1801076	PIAS2	intron (ENSGALG00000004045, intron 1 of 18)	protein_coding-intron (ENSGALG00000004045, intron 1 of 19)	11141		ENSGALG00000068077	222390	14.8577	-1.37921	0.194212	-7.10158	1.23e-12	8.65e-10	5	8270179	8270507		exon (ENSGALG00000058903, exon 1 of 2)	lncRNA-exon (ENSGALG00000058903, exon 1 of 2)	35049
ENSGALG00000011350	267769	4.11778	0.998676	0.332003	3.00803	0.00262944	0.999975	8	29723179	29723558	NEGR1	Intergenic	Intergenic	-42729		ENSGALG00000055728	23562	98.5149	-0.748915	0.128016	-5.85019	4.91e-09	2.37e-06	1	85238513	85239601	SFT2D2	promoter-TSS (ENSGALG00000055728)	protein_coding-promoter-TSS (ENSGALG00000055728)	69		ENSGALG00000064618	123545	47.5505	-1.11488	0.156985	-7.10183	1.23e-12	8.65e-10	2	91843572	91845375		intron (ENSGALG00000005540, intron 19 of 29)	protein_coding-intron (ENSGALG00000005540, intron 19 of 29)	746
ENSGALG00000030250	55159	4.86275	-0.870621	0.289437	-3.00798	0.00262992	0.999975	10	14666045	14666268	SV2B	intron (ENSGALG00000030250, intron 8 of 11)	protein_coding-intron (ENSGALG00000030250, intron 8 of 11)	15426		ENSGALG00000010708	106459	35.9947	0.754526	0.129017	5.84827	4.97e-09	2.39e-06	2	25056613	25057375	ICA1	Intergenic	Intergenic	-18235		ENSGALG00000060535	32397	7.15471	-2.80329	0.394795	-7.10062	1.24e-12	8.69e-10	1	123059252	123059853	ENSGALG00000060535	Intergenic	Intergenic	-39923
ENSGALG00000027064	12206	50.0942	-0.464423	0.154414	-3.00765	0.0026328	0.999975	1	48171619	48172220		promoter-TSS (ENSGALG00000027064)	protein_coding-promoter-TSS (ENSGALG00000027064)	-265		ENSGALG00000052204	133390	174.413	-0.735244	0.125734	-5.84764	4.99e-09	2.39e-06	2	132546597	132547591	ENY2	promoter-TSS (ENSGALG00000052204)	protein_coding-promoter-TSS (ENSGALG00000052204)	-210		ENSGALG00000060277	860	6.74344	2.15373	0.303388	7.09892	1.26e-12	8.77e-10	1	2298586	2298969	ENSGALG00000060277	exon (ENSGALG00000060277, exon 9 of 9)	protein_coding-exon (ENSGALG00000060277, exon 9 of 9)	3872
ENSGALG00000060158	233355	8.64402	0.632653	0.210374	3.00727	0.00263604	0.999975	5	47925958	47926551		Intergenic	Intergenic	-22617		ENSGALG00000065419	189904	50.1138	0.609295	0.10419	5.8479	4.98e-09	2.39e-06	3	101805130	101806517		Intergenic	Intergenic	-57002		ENSGALG00000060670	31059	7.62258	-2.01196	0.283606	-7.0942	1.3e-12	9.06e-10	1	118896896	118897620		Intergenic	Intergenic	-9123
ENSGALG00000039335	224744	6.70898	0.691459	0.229994	3.00642	0.0026434	0.999975	5	16030933	16031054	SLC25A22	intron (ENSGALG00000039335, intron 2 of 10)	protein_coding-intron (ENSGALG00000039335, intron 2 of 9)	14852		ENSGALG00000062760	129809	24.054	0.96747	0.165492	5.84601	5.04e-09	2.4e-06	2	118535054	118535786		Intergenic	Intergenic	-8206		ENSGALG00000066517	121099	24.8117	-1.23152	0.173934	-7.08039	1.44e-12	9.98e-10	2	80855672	80856626	ENSGALG00000066517	intron (ENSGALG00000013100, intron 14 of 15)	protein_coding-intron (ENSGALG00000013100, intron 17 of 18)	-13782
ENSGALG00000006074	223172	16.476	0.505826	0.168355	3.00452	0.00266004	0.999975	5	11546648	11547086	SOX6	intron (ENSGALG00000006074, intron 4 of 15)	protein_coding-intron (ENSGALG00000006074, intron 4 of 15)	184759		ENSGALG00000049281	255972	27.0935	0.823611	0.140876	5.84634	5.02e-09	2.4e-06	7	26809217	26810635		exon (ENSGALG00000049281, exon 3 of 3)	lncRNA-exon (ENSGALG00000049281, exon 3 of 3)	11384		ENSGALG00000058395	240181	2.64383	-3.60663	0.509453	-7.07941	1.45e-12	1e-09	6	11760253	11760653		intron (ENSGALG00000066456, intron 1 of 6)	lncRNA-intron (ENSGALG00000066456, intron 1 of 6)	-19895
ENSGALG00000066206	53816	3.40925	-1.06773	0.355434	-3.00402	0.0026644	0.999975	10	10387763	10387959		intron (ENSGALG00000051344, intron 5 of 5)	lncRNA-intron (ENSGALG00000051344, intron 5 of 5)	-6237		ENSGALG00000013406	68319	54.4572	-0.697203	0.119313	-5.84346	5.11e-09	2.41e-06	12	15690350	15691374	EOGT	intron (ENSGALG00000039139, intron 3 of 31)	protein_coding-intron (ENSGALG00000039139, intron 3 of 31)	-145		ENSGALG00000008907	166227	6.32921	-2.2193	0.314051	-7.06669	1.59e-12	1.09e-09	3	14247014	14247361	PLCB4	intron (ENSGALG00000008907, intron 1 of 37)	protein_coding-intron (ENSGALG00000008907, intron 1 of 38)	27087
ENSGALG00000031122	258820	2.46452	1.06054	0.353087	3.00363	0.00266778	0.999975	8	1243903	1244044	NTNG1	intron (ENSGALG00000031122, intron 2 of 5)	protein_coding-intron (ENSGALG00000031122, intron 1 of 5)	37685		ENSGALG00000039139	114793	52.1294	0.834308	0.142779	5.84334	5.12e-09	2.41e-06	2	55182297	55183466	TNS3	intron (ENSGALG00000015626, intron 1 of 16)	protein_coding-intron (ENSGALG00000015626, intron 1 of 18)	88490		ENSGALG00000049340	39484	13.6696	-1.65962	0.235087	-7.05958	1.67e-12	1.15e-09	1	152052973	152053540		Intergenic	Intergenic	-15397
ENSGALG00000003193	52125	2.3053	1.21087	0.403159	3.00345	0.0026694	0.999975	10	4162145	4162298	CRABP1	promoter-TSS (ENSGALG00000003193)	protein_coding-promoter-TSS (ENSGALG00000003193)	-833		ENSGALG00000065554	211468	21.4137	-0.900957	0.154142	-5.845	5.07e-09	2.41e-06	4	57216667	57217189	FAM241A	promoter-TSS (ENSGALG00000013406)	protein_coding-promoter-TSS (ENSGALG00000013406)	8211		ENSGALG00000057769	282617	67.6549	0.846419	0.120037	7.05129	1.77e-12	1.22e-09	Z	43697276	43698819		promoter-TSS (ENSGALG00000057923)	lncRNA-promoter-TSS (ENSGALG00000057923)	9760
ENSGALG00000062089	211600	7.91268	-0.731544	0.24358	-3.0033	0.00267067	0.999975	4	57800959	57801155		Intergenic	Intergenic	9906		ENSGALG00000057276	217337	190.299	-0.505639	0.0865318	-5.84338	5.12e-09	2.41e-06	4	82065237	82067295		TTS (ENSGALG00000065554)	protein_coding-TTS (ENSGALG00000065554)	-2463		ENSGALG00000040002	154044	59.4354	1.02611	0.14562	7.04652	1.83e-12	1.26e-09	25	2478132	2479609	CD244	exon (ENSGALG00000040002, exon 1 of 9)	protein_coding-exon (ENSGALG00000040002, exon 1 of 9)	-4502
ENSGALG00000042492	211570	2.28634	1.14668	0.382023	3.00159	0.00268578	0.999975	4	57709851	57709997	PITX2	intron (ENSGALG00000050744, intron 1 of 3)	lncRNA-intron (ENSGALG00000050744, intron 1 of 3)	-74626		ENSGALG00000060804	12195	13.0223	1.18144	0.20227	5.84087	5.19e-09	2.44e-06	1	48150099	48150323	HIST1H101	exon (ENSGALG00000060804, exon 1 of 1)	protein_coding-exon (ENSGALG00000060804, exon 1 of 1)	2023		ENSGALG00000039320	192457	13.2364	1.32458	0.188208	7.03785	1.95e-12	1.33e-09	3	109926749	109927123	ADGRF5	Intergenic	Intergenic	-18279
ENSGALG00000032558	223050	6.90276	0.709068	0.236269	3.00111	0.00269001	0.999975	5	10816302	10816907	INSC	Intergenic	Intergenic	-15704		ENSGALG00000053136	105720	78.6931	-0.681168	0.116708	-5.83653	5.33e-09	2.5e-06	2	22907338	22908610		promoter-TSS (ENSGALG00000053136)	lncRNA-promoter-TSS (ENSGALG00000053136)	-340		ENSGALG00000050949	123565	19.4541	-1.18761	0.168782	-7.03636	1.97e-12	1.34e-09	2	91898911	91899809		intron (ENSGALG00000050949, intron 1 of 2)	lncRNA-intron (ENSGALG00000050949, intron 1 of 2)	5388
ENSGALG00000065210	16614	9.95494	-0.594114	0.197976	-3.00094	0.0026915	0.999975	1	60821688	60822266		intron (ENSGALG00000012994, intron 18 of 18)	protein_coding-intron (ENSGALG00000012994, intron 18 of 18)	-26512		ENSGALG00000017071	44630	31.5557	0.802164	0.137482	5.83466	5.39e-09	2.52e-06	1	175840975	175841372	ENSGALG00000017071	Intergenic	Intergenic	-1392		ENSGALG00000064867	171028	16.3836	-1.87751	0.26686	-7.03556	1.98e-12	1.35e-09	3	28126861	28127853		intron (ENSGALG00000049425, intron 5 of 6)	lncRNA-intron (ENSGALG00000049425, intron 2 of 3)	-30213
ENSGALG00000052959	21682	1.39473	-1.76287	0.587446	-3.0009	0.00269184	0.999975	1	79025369	79025557		promoter-TSS (ENSGALG00000052959)	lncRNA-promoter-TSS (ENSGALG00000052959)	222		ENSGALG00000000875	63126	96.363	0.683523	0.117142	5.835	5.38e-09	2.52e-06	11	19805865	19807451	PHLPP2	intron (ENSGALG00000000875, intron 5 of 18)	protein_coding-intron (ENSGALG00000000875, intron 5 of 18)	8019		ENSGALG00000007607	272566	8.72677	-1.9725	0.280567	-7.0304	2.06e-12	1.39e-09	9	15270730	15271198	IQCG	intron (ENSGALG00000007607, intron 4 of 10)	protein_coding-intron (ENSGALG00000007607, intron 4 of 10)	7269
ENSGALG00000021405	82727	64.404	-0.40128	0.133726	-3.00078	0.00269293	0.999975	15	5934963	5935601		TTS (ENSGALG00000055326)	lncRNA-TTS (ENSGALG00000055326)	-2159		ENSGALG00000040498	154808	28.0707	0.891026	0.152743	5.83349	5.43e-09	2.53e-06	26	144576	145270	SLC26A8	promoter-TSS (ENSGALG00000040498)	protein_coding-promoter-TSS (ENSGALG00000040498)	3494		ENSGALG00000050829	193417	3.9573	4.53014	0.644355	7.03049	2.06e-12	1.39e-09	31	2178813	2179628		promoter-TSS (ENSGALG00000059772)	lncRNA-promoter-TSS (ENSGALG00000059772)	443
ENSGALG00000010221	264776	29.0659	-0.369421	0.123207	-2.99838	0.00271418	0.999975	8	21360500	21361188	ZSWIM5	intron (ENSGALG00000010221, intron 1 of 14)	protein_coding-intron (ENSGALG00000010221, intron 2 of 14)	16177		ENSGALG00000028382	27976	76.6359	-0.559412	0.0959284	-5.83156	5.49e-09	2.55e-06	1	107182393	107183583		intron (ENSGALG00000059920, intron 6 of 9)	protein_coding-intron (ENSGALG00000059920, intron 6 of 9)	-8526		ENSGALG00000066140	194714	2.73082	-4.01363	0.571362	-7.02468	2.15e-12	1.45e-09	33	863519	863881	ENSGALG00000066140	intron (ENSGALG00000060389, intron 1 of 1)	protein_coding-intron (ENSGALG00000060389, intron 1 of 1)	-9610
ENSGALG00000045499	140969	5.52565	0.730488	0.243689	2.99762	0.00272094	0.999975	20	8390129	8390268	TCFL5	exon (ENSGALG00000005652, exon 17 of 17)	protein_coding-exon (ENSGALG00000005652, exon 17 of 17)	-11255		ENSGALG00000012117	256542	30.5897	-0.821791	0.141089	-5.82462	5.72e-09	2.65e-06	7	28422006	28422602	STEAP3	promoter-TSS (ENSGALG00000012117)	protein_coding-promoter-TSS (ENSGALG00000012117)	-3910		ENSGALG00000062435	85891	3.66146	-4.85424	0.69125	-7.0224	2.18e-12	1.47e-09	16	1672260	1672778	ENSGALG00000062435	Intergenic	Intergenic	-14886
ENSGALG00000012787	117734	8.66521	0.633191	0.211277	2.99697	0.0027268	0.999975	2	64415524	64416170	BMP6	intron (ENSGALG00000012787, intron 1 of 6)	protein_coding-intron (ENSGALG00000012787, intron 1 of 6)	46645		ENSGALG00000056632	57051	87.8393	0.52086	0.0894696	5.82164	5.83e-09	2.69e-06	10	20036978	20038320		exon (ENSGALG00000067727, exon 1 of 6)	lncRNA-exon (ENSGALG00000067727, exon 1 of 6)	1065		ENSGALG00000015438	25253	8.25051	-2.29631	0.327278	-7.01641	2.28e-12	1.53e-09	1	92937809	92938226	MPZL1	intron (ENSGALG00000015438, intron 2 of 5)	protein_coding-intron (ENSGALG00000015438, intron 3 of 5)	5410
ENSGALG00000052448	237066	17.848	-0.425908	0.142166	-2.99585	0.00273685	0.999975	5	58386876	58387661	STYX	intron (ENSGALG00000052448, intron 2 of 11)	protein_coding-intron (ENSGALG00000052448, intron 1 of 10)	5490		ENSGALG00000021158	60125	55.1367	0.739161	0.126976	5.82129	5.84e-09	2.69e-06	11	9956915	9957834	SLC7A9	promoter-TSS (ENSGALG00000010598)	protein_coding-promoter-TSS (ENSGALG00000010598)	-3316		ENSGALG00000006382	223661	10.0764	-1.68708	0.240452	-7.01626	2.28e-12	1.53e-09	5	13065184	13065838	PTPRJ	intron (ENSGALG00000006382, intron 9 of 24)	protein_coding-intron (ENSGALG00000006382, intron 10 of 25)	51652
ENSGALG00000058373	106574	1.66001	-1.41155	0.471182	-2.99577	0.00273754	0.999975	2	25872442	25872587		intron (ENSGALG00000058373, intron 2 of 4)	lncRNA-intron (ENSGALG00000058373, intron 2 of 4)	-21193		ENSGALG00000010607	232011	124.546	-0.627131	0.107739	-5.82082	5.86e-09	2.69e-06	5	43240562	43241522	SPATA7	intron (ENSGALG00000004756, intron 18 of 18)	protein_coding-intron (ENSGALG00000004756, intron 18 of 18)	415		ENSGALG00000051601	224880	16.6504	-1.79841	0.256452	-7.01268	2.34e-12	1.56e-09	5	16391451	16392123		promoter-TSS (ENSGALG00000051601)	lncRNA-promoter-TSS (ENSGALG00000051601)	-8045
ENSGALG00000010580	172405	8.05762	0.673402	0.224787	2.99574	0.00273782	0.999975	3	32204510	32204929	STRN	intron (ENSGALG00000010580, intron 2 of 17)	protein_coding-intron (ENSGALG00000010580, intron 2 of 16)	3369		ENSGALG00000002587	96495	14.2461	1.18913	0.204368	5.81854	5.94e-09	2.72e-06	19	5122632	5123152	CRCP	intron (ENSGALG00000002587, intron 4 of 5)	protein_coding-intron (ENSGALG00000002587, intron 6 of 7)	14822		ENSGALG00000060389	194729	2.77805	-3.69805	0.527571	-7.00957	2.39e-12	1.59e-09	33	914435	914755	ENSGALG00000060389	TTS (ENSGALG00000056992)	protein_coding-TTS (ENSGALG00000056992)	1760
ENSGALG00000065789	108261	4.56913	0.83989	0.280362	2.99574	0.00273783	0.999975	2	32327761	32328048		exon (ENSGALG00000065789, exon 1 of 2)	lncRNA-exon (ENSGALG00000065789, exon 1 of 2)	8261		ENSGALG00000012790	117787	39.5249	-0.753955	0.129672	-5.81431	6.09e-09	2.77e-06	2	64561395	64561681	DSP	promoter-TSS (ENSGALG00000012790)	protein_coding-promoter-TSS (ENSGALG00000012790)	-100		ENSGALG00000067471	193746	21.3389	-1.53769	0.219473	-7.0063	2.45e-12	1.62e-09	31	4706401	4706571	ENSGALG00000067471	exon (ENSGALG00000067471, exon 4 of 13)	protein_coding-exon (ENSGALG00000067471, exon 4 of 13)	15247
ENSGALG00000031425	91037	17.087	0.477971	0.159558	2.99559	0.00273911	0.999975	18	2338851	2339706	PMP22	Intergenic	Intergenic	25596		ENSGALG00000063758	124031	29.4892	1.02698	0.176627	5.8144	6.09e-09	2.77e-06	2	94742508	94743276		intron (ENSGALG00000065860, intron 3 of 4)	lncRNA-intron (ENSGALG00000065860, intron 2 of 3)	-11366		ENSGALG00000056830	285566	2.51436	3.72569	0.532493	6.99668	2.62e-12	1.74e-09	Z	77974187	77974476	ENSGALG00000056830	Intergenic	Intergenic	-81809
ENSGALG00000055740	35606	5.97391	-0.741742	0.247662	-2.99498	0.00274466	0.999975	1	134869103	134869397		intron (ENSGALG00000055740, intron 1 of 2)	lncRNA-intron (ENSGALG00000055740, intron 1 of 2)	-1975		ENSGALG00000032398	259344	73.6587	-0.725761	0.124807	-5.81506	6.06e-09	2.77e-06	8	2993336	2994249	ASPM	TTS (ENSGALG00000057131)	lncRNA-TTS (ENSGALG00000057131)	253		ENSGALG00000062661	170537	6.50314	-1.98402	0.283759	-6.99193	2.71e-12	1.78e-09	3	27011038	27011324		intron (ENSGALG00000062661, intron 1 of 2)	lncRNA-intron (ENSGALG00000062661, intron 1 of 3)	4361
ENSGALG00000033709	11596	13.1713	-0.731038	0.244152	-2.9942	0.00275169	0.999975	1	45742520	45742764	LTA4H	Intergenic	Intergenic	-1909		ENSGALG00000054110	228328	31.936	-1.00061	0.172114	-5.81363	6.11e-09	2.78e-06	5	27515513	27516597		promoter-TSS (ENSGALG00000054110)	lncRNA-promoter-TSS (ENSGALG00000054110)	-567		ENSGALG00000013091	17363	14.496	-1.34559	0.19243	-6.99263	2.7e-12	1.78e-09	1	63034170	63034664	EPS8	intron (ENSGALG00000013091, intron 2 of 22)	protein_coding-intron (ENSGALG00000013091, intron 2 of 22)	30740
ENSGALG00000056352	130247	2.05319	1.25822	0.420326	2.99344	0.0027585	0.999975	2	120787273	120787434	MRPS28	intron (ENSGALG00000056352, intron 1 of 2)	protein_coding-intron (ENSGALG00000056352, intron 1 of 2)	6058		ENSGALG00000065538	143382	30.6274	1.20619	0.207527	5.8122	6.17e-09	2.79e-06	21	243258	243873		intron (ENSGALG00000056282, intron 2 of 3)	lncRNA-intron (ENSGALG00000056282, intron 1 of 4)	3577		ENSGALG00000062914	157300	6.42764	5.10561	0.731436	6.98025	2.95e-12	1.93e-09	27	556108	556403		intron (ENSGALG00000065605, intron 1 of 1)	lncRNA-intron (ENSGALG00000065605, intron 1 of 1)	-4726
ENSGALG00000067069	237484	2.08717	1.22069	0.407859	2.99293	0.00276312	0.999975	5	59366850	59367035		intron (ENSGALG00000066634, intron 1 of 1)	lncRNA-intron (ENSGALG00000066634, intron 1 of 1)	-9016		ENSGALG00000059063	153891	15.8338	-2.55247	0.439398	-5.80901	6.28e-09	2.84e-06	25	2118208	2118695	ENSGALG00000059063	Intergenic	Intergenic	9800		ENSGALG00000007025	4295	14.3166	1.89773	0.271897	6.97958	2.96e-12	1.94e-09	1	15743673	15744261	CPNE8	Intergenic	Intergenic	78785
ENSGALG00000065469	127864	4.74837	0.847652	0.283356	2.99147	0.00277635	0.999975	2	111225866	111226180	MOS	Intergenic	Intergenic	-1158		ENSGALG00000055527	145778	23.6065	0.957681	0.164971	5.80516	6.43e-09	2.89e-06	21	5854657	5855272		Intergenic	Intergenic	-1019		ENSGALG00000063666	39628	6.33759	-2.88499	0.413561	-6.97598	3.04e-12	1.97e-09	1	153566912	153567320		intron (ENSGALG00000060406, intron 1 of 2)	lncRNA-intron (ENSGALG00000060406, intron 1 of 2)	-4983
ENSGALG00000030499	224269	4.24365	0.910239	0.30431	2.99116	0.0027792	0.999975	5	14564352	14564647	MOB2	intron (ENSGALG00000006681, intron 12 of 19)	protein_coding-intron (ENSGALG00000006681, intron 12 of 19)	128207		ENSGALG00000000367	158082	53.9332	0.66047	0.113767	5.80545	6.42e-09	2.89e-06	27	4397111	4399161	ASIC2	Intergenic	Intergenic	-134139		ENSGALG00000068067	8107	11.4222	-2.80939	0.402711	-6.97619	3.03e-12	1.97e-09	1	32726845	32727183	ENSGALG00000068067	exon (ENSGALG00000068067, exon 2 of 2)	protein_coding-exon (ENSGALG00000068067, exon 2 of 2)	1224
ENSGALG00000063870	259114	3.82893	0.923511	0.308967	2.98903	0.00279868	0.999975	8	2332151	2332352		exon (ENSGALG00000063870, exon 2 of 2)	lncRNA-exon (ENSGALG00000063870, exon 2 of 2)	8216		ENSGALG00000009042	165791	39.8433	-0.942182	0.16229	-5.80554	6.42e-09	2.89e-06	3	12863784	12864294	ISM1	intron (ENSGALG00000009042, intron 1 of 7)	protein_coding-intron (ENSGALG00000009042, intron 1 of 5)	-17463		ENSGALG00000046939	193223	34.6129	2.13028	0.305334	6.97687	3.02e-12	1.97e-09	30	1643170	1643841		Intergenic	Intergenic	-54035
ENSGALG00000047441	97078	16.6985	-0.447323	0.149683	-2.98847	0.00280381	0.999975	19	6453431	6453800	TRARG1	exon (ENSGALG00000047441, exon 1 of 3)	protein_coding-exon (ENSGALG00000047441, exon 1 of 3)	320		ENSGALG00000013211	18269	24.8916	-1.01825	0.17547	-5.80296	6.52e-09	2.9e-06	1	66584614	66585262	ST8SIA1	Intergenic	Intergenic	-3226		ENSGALG00000047380	86019	2.6913	-3.82416	0.548292	-6.97467	3.07e-12	1.98e-09	16	2119493	2119705	MHCY58	Intergenic	Intergenic	9236
ENSGALG00000033997	5450	7.67677	0.670107	0.224253	2.98817	0.00280653	0.999975	1	20962053	20962548	ZNF800	intron (ENSGALG00000055501, intron 1 of 2)	lncRNA-intron (ENSGALG00000055501, intron 1 of 2)	-12428		ENSGALG00000011481	110447	69.9475	-0.714145	0.123052	-5.80359	6.49e-09	2.9e-06	2	40263608	40264584	GPD1L	promoter-TSS (ENSGALG00000011481)	protein_coding-promoter-TSS (ENSGALG00000011481)	-345		ENSGALG00000067589	36134	12.0886	1.76716	0.253351	6.97515	3.06e-12	1.98e-09	1	136689292	136689946		intron (ENSGALG00000067589, intron 1 of 2)	lncRNA-intron (ENSGALG00000067589, intron 1 of 2)	-14001
ENSGALG00000007958	251239	3.51358	0.959763	0.321227	2.98781	0.00280988	0.999975	7	9990329	9990635	GTF3C3	Intergenic	Intergenic	21772		ENSGALG00000062294	237970	26.9864	0.966688	0.166573	5.8034	6.5e-09	2.9e-06	6	1911550	1912073		intron (ENSGALG00000000208, intron 13 of 14)	protein_coding-intron (ENSGALG00000000208, intron 17 of 18)	12252		ENSGALG00000067882	68172	5.66178	-2.23243	0.320446	-6.96665	3.25e-12	2.1e-09	12	15252152	15252578		intron (ENSGALG00000052143, intron 1 of 1)	lncRNA-intron (ENSGALG00000052143, intron 1 of 2)	-6103
ENSGALG00000009520	203668	6.54949	0.761767	0.254974	2.98763	0.00281151	0.999975	4	23590966	23591468	MARCH1	intron (ENSGALG00000009520, intron 1 of 6)	protein_coding-intron (ENSGALG00000009520, intron 1 of 7)	46278		ENSGALG00000000215	282835	37.5237	-0.831559	0.143307	-5.80264	6.53e-09	2.9e-06	Z	46028074	46028899	DCP2	intron (ENSGALG00000059082, intron 2 of 3)	lncRNA-intron (ENSGALG00000059082, intron 2 of 3)	36895		ENSGALG00000007076	102549	67.2193	-1.0123	0.14537	-6.96365	3.32e-12	2.13e-09	2	12965418	12966819	CCNY	intron (ENSGALG00000007076, intron 1 of 10)	protein_coding-intron (ENSGALG00000007076, intron 1 of 9)	26591
ENSGALG00000059985	203027	8.37035	-0.625988	0.209568	-2.98704	0.00281697	0.999975	4	20291840	20292356		TTS (ENSGALG00000009257)	protein_coding-TTS (ENSGALG00000009257)	-2711		ENSGALG00000053893	243271	16.1447	-1.12482	0.193907	-5.80083	6.6e-09	2.93e-06	6	20120818	20121253		Intergenic	Intergenic	9470		ENSGALG00000059220	85663	2.14018	-4.42229	0.635205	-6.96199	3.36e-12	2.15e-09	16	574440	574727	ENSGALG00000059220	intron (ENSGALG00000059220, intron 1 of 4)	protein_coding-intron (ENSGALG00000059220, intron 1 of 4)	14327
ENSGALG00000064788	31509	7.1719	0.650687	0.217897	2.98622	0.00282453	0.999975	1	120561778	120562331		intron (ENSGALG00000019157, intron 5 of 6)	protein_coding-intron (ENSGALG00000019157, intron 5 of 6)	27161		ENSGALG00000047378	205201	53.7469	0.779101	0.134404	5.79672	6.76e-09	2.99e-06	4	31356717	31358082		promoter-TSS (ENSGALG00000064016)	lncRNA-promoter-TSS (ENSGALG00000064016)	4225		ENSGALG00000056427	866	4.95155	2.45612	0.352774	6.96231	3.35e-12	2.15e-09	1	2330182	2330445	ENSGALG00000056427	TTS (ENSGALG00000056427)	protein_coding-TTS (ENSGALG00000056427)	900
ENSGALG00000029714	57266	122.425	-0.255367	0.0855218	-2.98598	0.00282668	0.999975	10	20516303	20518837	UNC45A	TTS (ENSGALG00000029714)	protein_coding-TTS (ENSGALG00000029714)	7151		ENSGALG00000067095	216049	29.7994	0.9458	0.163164	5.79662	6.77e-09	2.99e-06	4	76821243	76821767		Intergenic	Intergenic	-6181		ENSGALG00000001383	71728	51.7408	-0.794566	0.114279	-6.95286	3.58e-12	2.29e-09	13	9022452	9023499	HTR4	intron (ENSGALG00000001383, intron 1 of 6)	protein_coding-intron (ENSGALG00000001383, intron 1 of 6)	15229
ENSGALG00000050562	272440	17.49	0.461283	0.154517	2.98531	0.00283288	0.999975	9	14996558	14997433		Intergenic	Intergenic	-5130		ENSGALG00000019921	183406	109.174	-0.602012	0.103915	-5.79332	6.9e-09	3.04e-06	3	72656655	72657680	NDUFAF4	promoter-TSS (ENSGALG00000019921)	protein_coding-promoter-TSS (ENSGALG00000019921)	-63		ENSGALG00000065297	218707	12.7704	-1.55771	0.224157	-6.9492	3.67e-12	2.34e-09	4	85794990	85795801	ENSGALG00000065297	intron (ENSGALG00000065297, intron 2 of 5)	protein_coding-intron (ENSGALG00000065297, intron 2 of 5)	1394
ENSGALG00000061181	247466	45.5274	-0.300975	0.100837	-2.98477	0.0028379	0.999975	6	33047417	33048525		TTS (ENSGALG00000030925)	protein_coding-TTS (ENSGALG00000030925)	-21238		ENSGALG00000009365	105565	40.8251	0.847216	0.146279	5.79178	6.96e-09	3.05e-06	2	22454040	22454760	CYP51A1	intron (ENSGALG00000040724, intron 19 of 48)	protein_coding-intron (ENSGALG00000040724, intron 21 of 49)	49149		ENSGALG00000067620	19540	39.2704	0.97983	0.141097	6.94438	3.8e-12	2.42e-09	1	70939491	70940892		promoter-TSS (ENSGALG00000058009)	lncRNA-promoter-TSS (ENSGALG00000058009)	-44675
ENSGALG00000009509	105812	2.09871	-1.31015	0.43896	-2.98466	0.00283898	0.999975	2	23182679	23182842	CALCR	promoter-TSS (ENSGALG00000009509)	protein_coding-promoter-TSS (ENSGALG00000009509)	-245		ENSGALG00000011560	175707	159.686	-0.503004	0.0868469	-5.79184	6.96e-09	3.05e-06	3	44582405	44584410	PACRG	promoter-TSS (ENSGALG00000011560)	protein_coding-promoter-TSS (ENSGALG00000011560)	-316		ENSGALG00000004196	250236	27.2213	1.05683	0.152221	6.94271	3.85e-12	2.44e-09	7	5843516	5844019	UGT1A1	intron (ENSGALG00000004196, intron 2 of 5)	protein_coding-intron (ENSGALG00000004196, intron 3 of 6)	10664
ENSGALG00000041263	44271	22.8388	0.447481	0.149957	2.98406	0.00284448	0.999975	1	174203769	174205688	DCLK1	intron (ENSGALG00000041263, intron 4 of 16)	protein_coding-intron (ENSGALG00000041263, intron 4 of 17)	125159		ENSGALG00000026073	102350	15.2837	1.09154	0.188518	5.79008	7.04e-09	3.07e-06	2	12131362	12132089		intron (ENSGALG00000042551, intron 11 of 17)	protein_coding-intron (ENSGALG00000042551, intron 11 of 17)	11502		ENSGALG00000060645	280786	2.23079	-4.54064	0.654143	-6.94135	3.88e-12	2.45e-09	Z	25605220	25605408	ENSGALG00000060645	intron (ENSGALG00000016767, intron 3 of 20)	protein_coding-intron (ENSGALG00000016767, intron 3 of 20)	16395
ENSGALG00000048699	211865	2.27358	1.22453	0.410438	2.98347	0.00284996	0.999975	4	58674838	58674987		intron (ENSGALG00000012219, intron 2 of 15)	protein_coding-intron (ENSGALG00000012219, intron 2 of 14)	32907		ENSGALG00000039549	215205	115.287	0.683886	0.118138	5.78887	7.09e-09	3.07e-06	4	73411432	73413177	SEL1L3	Intergenic	Intergenic	32218		ENSGALG00000016767	35312	32.0055	2.10679	0.303519	6.94121	3.89e-12	2.45e-09	1	134145738	134146873	AFF3	intron (ENSGALG00000062118, intron 1 of 1)	lncRNA-intron (ENSGALG00000062118, intron 2 of 2)	147893
ENSGALG00000053038	91061	2.61595	1.03941	0.348513	2.9824	0.00285996	0.999975	18	2388834	2388960		intron (ENSGALG00000053038, intron 1 of 1)	lncRNA-intron (ENSGALG00000053038, intron 1 of 1)	9752		ENSGALG00000028763	242272	20.6245	-1.04882	0.181124	-5.79063	7.01e-09	3.07e-06	6	17784695	17785085		intron (ENSGALG00000057876, intron 2 of 2)	protein_coding-intron (ENSGALG00000057876, intron 2 of 2)	12360		ENSGALG00000043636	113375	7.40263	2.24603	0.323851	6.93537	4.05e-12	2.55e-09	2	49807655	49807927	YAE1	exon (ENSGALG00000043636, exon 4 of 6)	protein_coding-exon (ENSGALG00000043636, exon 4 of 6)	2023
ENSGALG00000013625	177242	22.8917	-0.401059	0.134485	-2.98219	0.00286197	0.999975	3	50210377	50211558	IPCEF1	intron (ENSGALG00000013625, intron 1 of 10)	protein_coding-intron (ENSGALG00000013625, intron 1 of 10)	15984		ENSGALG00000031158	247441	144.66	-0.657115	0.113513	-5.78889	7.09e-09	3.07e-06	6	32984502	32986158	OAT	intron (ENSGALG00000031158, intron 1 of 9)	protein_coding-intron (ENSGALG00000031158, intron 1 of 8)	322		ENSGALG00000058611	285619	3.56442	-3.19819	0.461275	-6.93337	4.11e-12	2.58e-09	Z	78552895	78553414	ENSGALG00000058611	Intergenic	Intergenic	87151
ENSGALG00000061820	104370	2.28991	1.12398	0.377242	2.97946	0.00288755	0.999975	2	17685185	17685324		intron (ENSGALG00000061820, intron 1 of 1)	lncRNA-intron (ENSGALG00000061820, intron 1 of 1)	-5357		ENSGALG00000057876	277449	31.7187	-0.744442	0.128577	-5.78984	7.05e-09	3.07e-06	Z	934489	935160	CPLX4	Intergenic	Intergenic	6026		ENSGALG00000055612	285575	1.60434	4.43917	0.640299	6.93296	4.12e-12	2.59e-09	Z	77987055	77987219	ENSGALG00000055612	Intergenic	Intergenic	85052
ENSGALG00000003767	59330	3.49681	1.05946	0.355921	2.97666	0.00291405	0.999975	11	6349847	6350013	NKD1	Intergenic	Intergenic	-3596		ENSGALG00000001058	143766	78.7832	0.638356	0.110288	5.7881	7.12e-09	3.08e-06	21	1131731	1132946	ARHGEF16	intron (ENSGALG00000036728, intron 2 of 15)	protein_coding-intron (ENSGALG00000036728, intron 4 of 17)	-93720		ENSGALG00000057489	193212	1.82997	-4.60777	0.66499	-6.92908	4.24e-12	2.65e-09	30	1538914	1539066		TTS (ENSGALG00000057489)	lncRNA-TTS (ENSGALG00000057489)	2218
ENSGALG00000060676	187116	1.99698	1.31457	0.441635	2.97659	0.00291472	0.999975	3	88696518	88696738		exon (ENSGALG00000060676, exon 1 of 3)	lncRNA-exon (ENSGALG00000060676, exon 1 of 3)	122		ENSGALG00000067983	57347	81.4367	-0.688266	0.119035	-5.78203	7.38e-09	3.18e-06	10	20688047	20688715		promoter-TSS (ENSGALG00000008425)	protein_coding-promoter-TSS (ENSGALG00000008425)	3613		ENSGALG00000037194	189849	6.4371	-2.3725	0.342433	-6.92836	4.26e-12	2.66e-09	3	101707767	101708185		exon (ENSGALG00000037194, exon 1 of 2)	lncRNA-exon (ENSGALG00000037194, exon 1 of 2)	1187
ENSGALG00000016475	189704	6.46681	0.718971	0.241546	2.97654	0.00291517	0.999975	3	101326014	101326394	LINC00954	exon (ENSGALG00000066941, exon 1 of 2)	lncRNA-exon (ENSGALG00000066941, exon 1 of 2)	-5231		ENSGALG00000026383	32800	61.7802	-0.69319	0.119934	-5.77978	7.48e-09	3.22e-06	1	124543200	124544223	TMSB4X	promoter-TSS (ENSGALG00000026383)	protein_coding-promoter-TSS (ENSGALG00000026383)	-870		ENSGALG00000066426	121081	20.4732	1.18614	0.17127	6.92557	4.34e-12	2.71e-09	2	80821457	80822031	ENSGALG00000066426	intron (ENSGALG00000066426, intron 6 of 8)	protein_coding-intron (ENSGALG00000066426, intron 6 of 8)	3262
ENSGALG00000064151	85780	4.67277	1.03755	0.348589	2.97642	0.00291631	0.999975	16	1266816	1267329	ENSGALG00000064151	Intergenic	Intergenic	-5096		ENSGALG00000032282	131078	32.4243	1.08757	0.188241	5.77751	7.58e-09	3.25e-06	2	124347086	124348067	CALB1	Intergenic	Intergenic	-16215		ENSGALG00000061039	283	3.35886	3.15911	0.456225	6.92447	4.38e-12	2.72e-09	1	783881	784177		intron (ENSGALG00000058086, intron 2 of 6)	protein_coding-intron (ENSGALG00000058086, intron 2 of 6)	23573
ENSGALG00000030885	50545	37.119	0.448725	0.150762	2.97639	0.00291664	0.999975	1	197260653	197261879	OR51M1	Intergenic	Intergenic	10505		ENSGALG00000062707	221451	30.3922	-0.822331	0.142357	-5.77655	7.62e-09	3.26e-06	5	3748767	3749502	FIBIN	promoter-TSS (ENSGALG00000013297)	protein_coding-promoter-TSS (ENSGALG00000013297)	21061		ENSGALG00000062870	113195	13.8724	1.56028	0.225372	6.92314	4.42e-12	2.74e-09	2	49072854	49073527	ENSGALG00000062870	intron (ENSGALG00000062870, intron 2 of 3)	protein_coding-intron (ENSGALG00000031978, intron 1 of 4)	1428
ENSGALG00000061043	194935	8.0071	0.847399	0.284768	2.97575	0.0029227	0.999975	33	1831483	1832174	ENSGALG00000061043	Intergenic	Intergenic	-1540		ENSGALG00000050419	243429	83.1182	-0.586575	0.101545	-5.77648	7.63e-09	3.26e-06	6	20620039	20621327		promoter-TSS (ENSGALG00000050419)	lncRNA-promoter-TSS (ENSGALG00000050419)	-364		ENSGALG00000063774	962	26.4221	1.28563	0.185772	6.92049	4.5e-12	2.79e-09	1	2643350	2643738	ENSGALG00000063774	promoter-TSS (ENSGALG00000063774)	protein_coding-promoter-TSS (ENSGALG00000063774)	-903
ENSGALG00000008586	86972	9.01066	0.652615	0.219313	2.97573	0.00292292	0.999975	17	2233186	2233442	TUBB4B	exon (ENSGALG00000008616, exon 18 of 18)	protein_coding-exon (ENSGALG00000008616, exon 18 of 18)	10763		ENSGALG00000019894	187060	72.3367	-0.595514	0.103109	-5.77556	7.67e-09	3.27e-06	3	88436740	88437869	TMEM14A	promoter-TSS (ENSGALG00000019894)	protein_coding-promoter-TSS (ENSGALG00000019894)	672		ENSGALG00000029287	131479	13.2942	-1.65283	0.238936	-6.91746	4.6e-12	2.84e-09	2	125765749	125766393	TMEM67	intron (ENSGALG00000029287, intron 9 of 26)	protein_coding-intron (ENSGALG00000029287, intron 9 of 27)	11330
ENSGALG00000053332	80430	6.60867	0.766061	0.257493	2.97508	0.00292913	0.999975	14	14550338	14550549	ENSGALG00000053332	intron (ENSGALG00000009205, intron 2 of 23)	protein_coding-intron (ENSGALG00000009205, intron 2 of 23)	-20633		ENSGALG00000011020	108050	27.0645	0.87093	0.150815	5.77484	7.7e-09	3.28e-06	2	31766558	31767094	CYCS	TTS (ENSGALG00000011021)	protein_coding-TTS (ENSGALG00000011021)	-2167		ENSGALG00000045478	234166	13.2986	-1.45278	0.210074	-6.91556	4.66e-12	2.87e-09	5	50363791	50364189	EXOC3L	exon (ENSGALG00000045478, exon 12 of 12)	protein_coding-exon (ENSGALG00000045478, exon 12 of 12)	18153
ENSGALG00000053739	236488	5.07025	0.761818	0.256075	2.97497	0.00293013	0.999975	5	56731270	56731630		Intergenic	Intergenic	-17016		ENSGALG00000025822	172360	122.902	-0.602749	0.104389	-5.77406	7.74e-09	3.28e-06	3	32043335	32044580	CYP1B1	exon (ENSGALG00000025822, exon 2 of 3)	protein_coding-exon (ENSGALG00000025822, exon 2 of 3)	950		ENSGALG00000049816	194782	4.51627	2.84605	0.411909	6.9094	4.87e-12	2.99e-09	33	1179515	1180120	LOC112530823	promoter-TSS (ENSGALG00000049816)	protein_coding-promoter-TSS (ENSGALG00000049816)	-625
ENSGALG00000040598	271430	4.78563	0.847368	0.284843	2.97486	0.00293126	0.999975	9	12502570	12502985		Intergenic	Intergenic	-26367		ENSGALG00000023576	4984	55.8632	0.846211	0.146603	5.77213	7.83e-09	3.29e-06	1	19344453	19345633	PIM3	Intergenic	Intergenic	-6753		ENSGALG00000005426	281372	28.7228	0.847782	0.122708	6.90897	4.88e-12	3e-09	Z	31762540	31763352	FREM1	intron (ENSGALG00000005426, intron 7 of 35)	protein_coding-intron (ENSGALG00000005426, intron 7 of 35)	11148
ENSGALG00000055141	248265	2.94937	1.00309	0.337246	2.97437	0.0029359	0.999975	6	35437112	35437282		intron (ENSGALG00000066085, intron 1 of 1)	lncRNA-intron (ENSGALG00000066085, intron 1 of 1)	-1377		ENSGALG00000061992	125887	49.9341	0.768421	0.133129	5.77199	7.83e-09	3.29e-06	2	102663923	102664841		Intergenic	Intergenic	8282		ENSGALG00000039200	92920	9.05808	-1.39278	0.201632	-6.90752	4.93e-12	3.02e-09	18	7610094	7610399	AXIN2	Intergenic	Intergenic	-2284
ENSGALG00000009264	253204	4.45614	0.837466	0.281597	2.97399	0.00293957	0.999975	7	16246975	16247313	MTX2	Intergenic	Intergenic	-6156		ENSGALG00000001606	149452	59.9547	0.647534	0.112174	5.77256	7.81e-09	3.29e-06	23	3684979	3685987	INPP5B	intron (ENSGALG00000053040, intron 1 of 2)	lncRNA-intron (ENSGALG00000053040, intron 1 of 2)	4031		ENSGALG00000001918	278239	31.74	0.987483	0.143119	6.89973	5.21e-12	3.18e-09	Z	8538457	8539137	DNAJB5	TTS (ENSGALG00000001918)	protein_coding-TTS (ENSGALG00000001918)	10980
ENSGALG00000013060	120775	3.90134	0.995958	0.334923	2.97369	0.00294239	0.999975	2	79448417	79448762	ADCY2	Intergenic	Intergenic	-7798		ENSGALG00000053040	238111	124.398	-0.486605	0.084287	-5.77319	7.78e-09	3.29e-06	6	2955307	2956610		intron (ENSGALG00000001606, intron 1 of 17)	protein_coding-intron (ENSGALG00000001606, intron 1 of 17)	372		ENSGALG00000049504	193441	6.83311	2.30501	0.334078	6.89961	5.21e-12	3.18e-09	31	2270972	2272033	LOC107049937	intron (ENSGALG00000047610, intron 21 of 24)	protein_coding-intron (ENSGALG00000047610, intron 22 of 26)	37639
ENSGALG00000066585	100597	9.88374	0.561287	0.188837	2.97233	0.00295546	0.999975	2	5770688	5771406		Intergenic	Intergenic	-19561		ENSGALG00000062362	266162	14.8332	1.18046	0.204564	5.77062	7.9e-09	3.31e-06	8	25801842	25802344		intron (ENSGALG00000059585, intron 1 of 1)	lncRNA-intron (ENSGALG00000063180, intron 2 of 8)	-4040		ENSGALG00000060912	40642	2.15572	-4.81043	0.69754	-6.89628	5.34e-12	3.24e-09	1	157352320	157352601		promoter-TSS (ENSGALG00000056703)	lncRNA-promoter-TSS (ENSGALG00000056703)	-13819
ENSGALG00000059551	13855	7.9497	0.63452	0.213542	2.97141	0.0029644	0.999975	1	52203265	52203842		exon (ENSGALG00000059248, exon 1 of 3)	lncRNA-exon (ENSGALG00000059248, exon 1 of 3)	7533		ENSGALG00000016504	190421	29.2308	0.783026	0.135708	5.76994	7.93e-09	3.32e-06	3	104266263	104266993	ITSN2	promoter-TSS (ENSGALG00000004272)	protein_coding-promoter-TSS (ENSGALG00000004272)	14008		ENSGALG00000029970	36403	4.25584	-3.67534	0.533022	-6.89527	5.38e-12	3.26e-09	1	137575940	137576349		promoter-TSS (ENSGALG00000029970)	lncRNA-promoter-TSS (ENSGALG00000029970)	-805
ENSGALG00000056844	193326	1.55793	1.7386	0.585207	2.97092	0.00296912	0.999975	31	961391	961577	ENSGALG00000056844	intron (ENSGALG00000056844, intron 1 of 4)	protein_coding-intron (ENSGALG00000056844, intron 3 of 4)	576		ENSGALG00000004272	250300	113.253	-0.647862	0.112291	-5.76949	7.95e-09	3.32e-06	7	6003118	6004335	ASB1	intron (ENSGALG00000016504, intron 2 of 37)	protein_coding-intron (ENSGALG00000016504, intron 2 of 38)	206		ENSGALG00000043433	133005	6.11231	2.51706	0.36535	6.88943	5.6e-12	3.39e-09	2	130823577	130823849	SCX	intron (ENSGALG00000053353, intron 3 of 17)	protein_coding-intron (ENSGALG00000053353, intron 3 of 17)	-4797
ENSGALG00000015751	27041	6.34502	0.73778	0.248348	2.97076	0.00297066	0.999975	1	103854332	103854617	ATP5PF	exon (ENSGALG00000015751, exon 4 of 4)	protein_coding-exon (ENSGALG00000015751, exon 4 of 4)	6268		ENSGALG00000022804	29409	20.5535	0.888454	0.154017	5.76853	8e-09	3.33e-06	1	111583359	111584022	TRAPPC10	intron (ENSGALG00000022804, intron 2 of 23)	protein_coding-intron (ENSGALG00000022804, intron 2 of 23)	7540		ENSGALG00000065760	195340	8.41131	3.58008	0.519684	6.88896	5.62e-12	3.39e-09	33	3733704	3734581		Intergenic	Intergenic	5781
ENSGALG00000063876	135377	5.93998	0.704712	0.237261	2.97019	0.00297614	0.999975	2	139406564	139406793		promoter-TSS (ENSGALG00000056453)	lncRNA-promoter-TSS (ENSGALG00000056453)	2703		ENSGALG00000011243	108929	34.6309	-0.745603	0.129301	-5.7664	8.1e-09	3.36e-06	2	34441361	34442033	DAZL	promoter-TSS (ENSGALG00000011243)	protein_coding-promoter-TSS (ENSGALG00000011243)	7631		ENSGALG00000046712	153630	51.6174	-1.05373	0.152985	-6.88779	5.67e-12	3.41e-09	25	691544	693518	LMNA	intron (ENSGALG00000046712, intron 2 of 3)	protein_coding-intron (ENSGALG00000046712, intron 2 of 3)	10712
ENSGALG00000059721	231718	5.14505	0.816759	0.275041	2.96959	0.00298199	0.999975	5	40859867	40860301		TTS (ENSGALG00000059721)	lncRNA-TTS (ENSGALG00000059721)	2415		ENSGALG00000044975	269012	10.1505	1.2811	0.222159	5.76659	8.09e-09	3.36e-06	9	3867609	3867826	KY	intron (ENSGALG00000044975, intron 3 of 11)	protein_coding-intron (ENSGALG00000044975, intron 3 of 11)	3877		ENSGALG00000059743	271741	1.74405	-4.81788	0.700341	-6.87934	6.01e-12	3.61e-09	9	13339306	13339516	ENSGALG00000059743	Intergenic	Intergenic	-7512
ENSGALG00000057099	99176	10.2226	0.627957	0.211487	2.96925	0.00298528	0.999975	2	1663866	1664485		Intergenic	Intergenic	-9418		ENSGALG00000015402	24903	28.8928	-0.889262	0.154274	-5.76416	8.21e-09	3.39e-06	1	90091042	90091589	C1H3ORF38	Intergenic	Intergenic	17821		ENSGALG00000055342	193548	3.6874	-3.39635	0.49372	-6.8791	6.02e-12	3.61e-09	31	3140412	3141113	ENSGALG00000055342	Intergenic	Intergenic	1723
ENSGALG00000043964	285061	2.3474	-1.27005	0.427853	-2.96843	0.00299326	0.999975	Z	70859259	70859409	SPINK4	TTS (ENSGALG00000056384)	lncRNA-TTS (ENSGALG00000056384)	-1753		ENSGALG00000007346	103272	25.0811	-0.966233	0.167626	-5.76422	8.2e-09	3.39e-06	2	14928697	14929709	KIAA1462	promoter-TSS (ENSGALG00000007346)	protein_coding-promoter-TSS (ENSGALG00000007346)	-14842		ENSGALG00000016324	187037	1.90186	4.40372	0.640187	6.8788	6.04e-12	3.61e-09	3	88371018	88371149	GSTA4	exon (ENSGALG00000055342, exon 4 of 7)	protein_coding-exon (ENSGALG00000055342, exon 4 of 7)	-5775
ENSGALG00000015970	186141	6.6393	0.732034	0.246719	2.96708	0.00300648	0.999975	3	82932048	82932743	COL9A1	intron (ENSGALG00000043584, intron 24 of 49)	protein_coding-intron (ENSGALG00000043584, intron 23 of 48)	111145		ENSGALG00000045403	244075	52.8593	-0.733826	0.127384	-5.76075	8.37e-09	3.45e-06	6	23227787	23228305	R3HCC1L	intron (ENSGALG00000045403, intron 1 of 5)	protein_coding-intron (ENSGALG00000045403, intron 1 of 5)	123		ENSGALG00000061086	99038	6.20507	-2.11312	0.307252	-6.8775	6.09e-12	3.64e-09	2	1036009	1036392	ENSGALG00000061086	intron (ENSGALG00000064750, intron 1 of 3)	protein_coding-intron (ENSGALG00000064750, intron 1 of 3)	3234
ENSGALG00000038217	226460	4.36415	0.880834	0.296947	2.9663	0.00301407	0.999975	5	22259171	22259392	CD82	Intergenic	Intergenic	28726		ENSGALG00000035629	23227	73.9852	-0.599615	0.104107	-5.75961	8.43e-09	3.46e-06	1	83864537	83866019	GRAMD1C	exon (ENSGALG00000007048, exon 1 of 5)	protein_coding-exon (ENSGALG00000007048, exon 1 of 5)	136		ENSGALG00000059516	44612	9.54994	-2.30041	0.334606	-6.87497	6.2e-12	3.7e-09	1	175751114	175751725	ENSGALG00000059516	intron (ENSGALG00000017070, intron 23 of 33)	protein_coding-intron (ENSGALG00000017070, intron 24 of 33)	-44014
ENSGALG00000016420	31729	1.80437	1.49245	0.503147	2.96623	0.00301479	0.999975	1	121412575	121412690	SH3KBP1	intron (ENSGALG00000016420, intron 2 of 17)	protein_coding-intron (ENSGALG00000016420, intron 2 of 17)	27573		ENSGALG00000007048	55940	109.407	-0.549298	0.0953719	-5.75954	8.43e-09	3.46e-06	10	17303216	17304673	SYNM	promoter-TSS (ENSGALG00000035629)	protein_coding-promoter-TSS (ENSGALG00000035629)	248		ENSGALG00000016105	220038	3.74962	-3.46081	0.503842	-6.86884	6.47e-12	3.85e-09	4	90695516	90695836	DYSF	intron (ENSGALG00000016105, intron 1 of 54)	protein_coding-intron (ENSGALG00000016105, intron 1 of 55)	2888
ENSGALG00000059197	75895	8.39708	0.663676	0.223751	2.96614	0.00301562	0.999975	14	1975038	1975571		intron (ENSGALG00000062821, intron 3 of 4)	lncRNA-intron (ENSGALG00000062821, intron 5 of 6)	-8409		ENSGALG00000010200	9498	101.357	-0.746164	0.129572	-5.75869	8.48e-09	3.47e-06	1	36737437	36738419	TRHDE	intron (ENSGALG00000010200, intron 2 of 16)	protein_coding-intron (ENSGALG00000010200, intron 1 of 18)	1395		ENSGALG00000065078	80752	4.19997	-3.33831	0.486455	-6.86253	6.76e-12	4.01e-09	14	15447708	15447860		Intergenic	Intergenic	20111
ENSGALG00000009034	164428	6.27642	0.675791	0.227839	2.96609	0.00301607	0.999975	3	8834652	8835049	ALK	intron (ENSGALG00000009034, intron 1 of 28)	protein_coding-intron (ENSGALG00000009034, intron 2 of 28)	13662		ENSGALG00000061381	31253	85.7449	-0.48969	0.0850485	-5.75777	8.52e-09	3.48e-06	1	119611803	119613195		Intergenic	Intergenic	-5782		ENSGALG00000053353	133023	1.54939	-4.67309	0.681071	-6.86138	6.82e-12	4.04e-09	2	130852183	130852360	BOP1	intron (ENSGALG00000053353, intron 3 of 17)	protein_coding-intron (ENSGALG00000053353, intron 3 of 17)	-22079
ENSGALG00000017197	47319	7.73291	0.68583	0.231238	2.96591	0.0030179	0.999975	1	184898240	184898809	CNTN5	intron (ENSGALG00000017197, intron 9 of 20)	protein_coding-intron (ENSGALG00000017197, intron 13 of 24)	93589		ENSGALG00000005807	222706	53.9067	-0.771117	0.134086	-5.75091	8.88e-09	3.61e-06	5	9655208	9655782	IPO7	exon (ENSGALG00000013685, exon 1 of 25)	protein_coding-exon (ENSGALG00000013685, exon 1 of 25)	-43		ENSGALG00000005042	65074	4.50732	-2.34812	0.342377	-6.85828	6.97e-12	4.12e-09	12	5981625	5982032	CTNNA2	Intergenic	Intergenic	-9417
ENSGALG00000005120	65122	4.68622	0.862119	0.2907	2.96566	0.00302031	0.999975	12	6205869	6206209	FBLN2	intron (ENSGALG00000005120, intron 1 of 16)	protein_coding-intron (ENSGALG00000005120, intron 1 of 16)	30398		ENSGALG00000013685	247643	104.243	-0.767881	0.133519	-5.75108	8.87e-09	3.61e-06	6	33447618	33448660	EDRF1	promoter-TSS (ENSGALG00000005807)	protein_coding-promoter-TSS (ENSGALG00000005807)	103		ENSGALG00000025948	138457	9.32632	-1.56107	0.227711	-6.85549	7.11e-12	4.19e-09	20	921818	922310	SLA2	intron (ENSGALG00000001522, intron 14 of 18)	protein_coding-intron (ENSGALG00000001522, intron 15 of 19)	22557
ENSGALG00000058249	83521	2.72755	0.95568	0.322323	2.96497	0.0030271	0.999975	15	7770286	7770449		intron (ENSGALG00000058249, intron 1 of 2)	lncRNA-intron (ENSGALG00000058249, intron 1 of 2)	2678		ENSGALG00000011357	11500	139.05	-0.704472	0.122548	-5.74855	9e-09	3.64e-06	1	45469786	45471151	VEZT	promoter-TSS (ENSGALG00000011342)	protein_coding-promoter-TSS (ENSGALG00000011342)	366		ENSGALG00000066593	37678	3.30742	-3.45829	0.504512	-6.85473	7.14e-12	4.21e-09	1	141439046	141439625	ENSGALG00000066593	Intergenic	Intergenic	-11906
ENSGALG00000055417	12988	21.1007	-0.479277	0.161694	-2.9641	0.00303573	0.999975	1	50168096	50168866		intron (ENSGALG00000012050, intron 4 of 25)	protein_coding-intron (ENSGALG00000012050, intron 1 of 22)	61203		ENSGALG00000014828	180127	77.8042	-0.606643	0.105529	-5.74856	9e-09	3.64e-06	3	59266318	59267234	ECHDC1	intron (ENSGALG00000014828, intron 1 of 6)	protein_coding-intron (ENSGALG00000014828, intron 1 of 6)	164		ENSGALG00000007434	79490	19.8343	-1.43428	0.209284	-6.85329	7.22e-12	4.24e-09	14	12407744	12408257	RHBDF1	promoter-TSS (ENSGALG00000007434)	protein_coding-promoter-TSS (ENSGALG00000007434)	1910
ENSGALG00000016297	186822	2.78223	1.16724	0.393847	2.96368	0.00303987	0.999975	3	87614641	87614782	HCRTR2	intron (ENSGALG00000016297, intron 1 of 7)	protein_coding-intron (ENSGALG00000016297, intron 1 of 7)	9459		ENSGALG00000053860	103664	46.5708	0.844525	0.146921	5.74814	9.02e-09	3.65e-06	2	15862229	15863086	0	intron (ENSGALG00000053860, intron 1 of 7)	protein_coding-intron (ENSGALG00000053860, intron 7 of 7)	2860		ENSGALG00000065706	29829	51.8568	-0.912967	0.133443	-6.84164	7.83e-12	4.59e-09	1	112695819	112696905		intron (ENSGALG00000056291, intron 5 of 5)	lncRNA-intron (ENSGALG00000056291, intron 5 of 5)	3869
ENSGALG00000062939	173539	2.30601	1.14122	0.385095	2.96347	0.00304192	0.999975	3	36812947	36813135		intron (ENSGALG00000062939, intron 1 of 4)	lncRNA-intron (ENSGALG00000062939, intron 1 of 3)	6092		ENSGALG00000058265	250933	74.342	-0.530759	0.0923519	-5.74714	9.08e-09	3.66e-06	7	8127822	8128667		Intergenic	Intergenic	13428		ENSGALG00000034137	190521	5.81357	2.19914	0.321467	6.84097	7.87e-12	4.6e-09	3	104519065	104519380	ENSGALG00000034137	intron (ENSGALG00000034137, intron 2 of 3)	protein_coding-intron (ENSGALG00000034137, intron 2 of 3)	1640
ENSGALG00000013869	178843	8.21828	0.570326	0.192483	2.963	0.00304654	0.999975	3	54940911	54941110	IL20RA	Intergenic	Intergenic	-15497		ENSGALG00000043914	54547	13.9493	1.04236	0.18152	5.7424	9.33e-09	3.75e-06	10	12971324	12972172		promoter-TSS (ENSGALG00000043914)	lncRNA-promoter-TSS (ENSGALG00000043914)	-727		ENSGALG00000050866	21739	4.13966	4.11691	0.60188	6.84008	7.91e-12	4.62e-09	1	79285441	79285831	HSD3B1	intron (ENSGALG00000050866, intron 4 of 4)	protein_coding-intron (ENSGALG00000050866, intron 4 of 4)	37007
ENSGALG00000068454	24115	8.5375	0.648441	0.218862	2.96278	0.00304876	0.999975	1	87363420	87363835		intron (ENSGALG00000058392, intron 4 of 6)	lncRNA-intron (ENSGALG00000058392, intron 4 of 6)	51484		ENSGALG00000068134	98216	59.4579	-0.565319	0.0984408	-5.74273	9.32e-09	3.75e-06	19	9266389	9267257		intron (ENSGALG00000068134, intron 2 of 2)	lncRNA-intron (ENSGALG00000068134, intron 2 of 3)	13964		ENSGALG00000016412	188406	1.51939	-4.40864	0.645002	-6.83508	8.2e-12	4.78e-09	3	96055371	96055546	MBOAT2	intron (ENSGALG00000016412, intron 1 of 13)	protein_coding-intron (ENSGALG00000016412, intron 1 of 13)	-21899
ENSGALG00000009455	246876	10.4166	0.790908	0.267016	2.96203	0.00305619	0.999975	6	31327058	31327528	MCMBP	intron (ENSGALG00000009466, intron 5 of 18)	protein_coding-intron (ENSGALG00000009466, intron 5 of 19)	-5796		ENSGALG00000019201	26348	121.392	-0.847253	0.147648	-5.73835	9.56e-09	3.83e-06	1	99466133	99467035	HSPA13	promoter-TSS (ENSGALG00000019201)	protein_coding-promoter-TSS (ENSGALG00000019201)	-154		ENSGALG00000044569	85970	8.625	-3.61477	0.528964	-6.83368	8.28e-12	4.81e-09	16	1982998	1983410	YLEC8	exon (ENSGALG00000059672, exon 8 of 8)	protein_coding-exon (ENSGALG00000059672, exon 8 of 8)	7432
ENSGALG00000049866	139673	5.24297	0.90385	0.305205	2.96145	0.00306197	0.999975	20	4293339	4293735		intron (ENSGALG00000049866, intron 1 of 3)	lncRNA-intron (ENSGALG00000049866, intron 1 of 3)	215		ENSGALG00000005377	60880	96.2559	-0.578726	0.100894	-5.73598	9.7e-09	3.87e-06	11	14059910	14061091	WWOX	intron (ENSGALG00000005377, intron 1 of 8)	protein_coding-intron (ENSGALG00000005377, intron 1 of 8)	343		ENSGALG00000066029	32301	21.7966	1.46458	0.214394	6.83127	8.42e-12	4.88e-09	1	122772581	122773142		intron (ENSGALG00000057466, intron 2 of 2)	lncRNA-intron (ENSGALG00000057466, intron 1 of 1)	-6369
ENSGALG00000041621	137533	5.04972	0.801945	0.270829	2.96108	0.00306564	0.999975	2	148343965	148344124	LY6E	intron (ENSGALG00000041621, intron 1 of 2)	protein_coding-intron (ENSGALG00000041621, intron 1 of 3)	1214		ENSGALG00000056646	142703	29.771	-0.719523	0.125461	-5.73503	9.75e-09	3.89e-06	20	12407320	12407817		intron (ENSGALG00000007796, intron 10 of 10)	protein_coding-intron (ENSGALG00000007796, intron 10 of 11)	-15767		ENSGALG00000013095	17393	17.0856	1.62394	0.237859	6.82731	8.65e-12	5.01e-09	1	63117089	63117483	DERA	intron (ENSGALG00000013095, intron 2 of 8)	protein_coding-intron (ENSGALG00000013095, intron 2 of 8)	7934
ENSGALG00000029523	133860	2.76862	1.13221	0.382453	2.96038	0.00307258	0.999975	2	135557619	135557770	RAD21	intron (ENSGALG00000029523, intron 1 of 14)	protein_coding-intron (ENSGALG00000029523, intron 1 of 13)	6520		ENSGALG00000011322	109868	18.9685	-1.3197	0.230208	-5.73262	9.89e-09	3.93e-06	2	38383629	38383817	NEK10	Intergenic	Intergenic	-35387		ENSGALG00000003705	52356	2.42833	4.15791	0.609216	6.82502	8.79e-12	5.08e-09	10	4961189	4961311	VPS13C	intron (ENSGALG00000003705, intron 63 of 83)	protein_coding-intron (ENSGALG00000003705, intron 64 of 84)	57908
ENSGALG00000000776	154824	4.29767	1.05068	0.355005	2.95963	0.00308005	0.999975	26	211219	211455	BRPF3	promoter-TSS (ENSGALG00000000776)	protein_coding-promoter-TSS (ENSGALG00000000776)	754		ENSGALG00000060857	198765	29.0946	0.918686	0.160255	5.73266	9.89e-09	3.93e-06	4	4286667	4287128		promoter-TSS (ENSGALG00000011322)	protein_coding-promoter-TSS (ENSGALG00000011322)	17827		ENSGALG00000059380	70339	2.74951	-3.59432	0.526672	-6.82459	8.82e-12	5.09e-09	13	2562357	2562580	ENSGALG00000059380	promoter-TSS (ENSGALG00000059380)	protein_coding-promoter-TSS (ENSGALG00000059380)	42
ENSGALG00000046939	193222	29.6208	1.14182	0.385828	2.95939	0.00308248	0.999975	30	1641910	1642761		Intergenic	Intergenic	-55205		ENSGALG00000023576	5025	34.19	0.787102	0.137375	5.72961	1.01e-08	3.96e-06	1	19485530	19486424	PIM3	Intergenic	Intergenic	-147687		ENSGALG00000068414	31112	5.44192	-2.42251	0.355019	-6.82361	8.88e-12	5.11e-09	1	119098727	119098933		Intergenic	Intergenic	-15942
ENSGALG00000014144	213791	7.84055	0.637846	0.21554	2.9593	0.0030834	0.999975	4	66641408	66641790	CORIN	intron (ENSGALG00000014144, intron 1 of 18)	protein_coding-intron (ENSGALG00000014144, intron 1 of 21)	3536		ENSGALG00000059402	92345	24.968	-0.963986	0.168239	-5.72986	1.01e-08	3.96e-06	18	5780410	5780745		Intergenic	Intergenic	-83		ENSGALG00000015141	281754	6.06339	2.24857	0.32957	6.82274	8.93e-12	5.13e-09	Z	35711058	35711567	ORC3	intron (ENSGALG00000015141, intron 13 of 15)	protein_coding-intron (ENSGALG00000015141, intron 13 of 14)	22592
ENSGALG00000052396	225733	5.8141	-0.71492	0.241592	-2.95921	0.00308432	0.999975	5	18898667	18899048	ABTB2	intron (ENSGALG00000052396, intron 1 of 17)	protein_coding-intron (ENSGALG00000052396, intron 1 of 18)	5629		ENSGALG00000063732	135696	106.802	0.636134	0.111025	5.72962	1.01e-08	3.96e-06	2	140255886	140257925		Intergenic	Intergenic	-74193		ENSGALG00000009523	7215	10.7851	-1.91233	0.280362	-6.82093	9.05e-12	5.19e-09	1	29058312	29058858	CNTN1	intron (ENSGALG00000009523, intron 5 of 22)	protein_coding-intron (ENSGALG00000009523, intron 6 of 23)	74186
ENSGALG00000017200	47647	3.31253	0.961077	0.324779	2.95918	0.00308463	0.999975	1	186509324	186509539	MTMR2	intron (ENSGALG00000017200, intron 2 of 14)	protein_coding-intron (ENSGALG00000017200, intron 2 of 14)	29657		ENSGALG00000068482	229145	7.95544	-1.62273	0.283174	-5.7305	1e-08	3.96e-06	5	29871802	29872332		promoter-TSS (ENSGALG00000059402)	lncRNA-promoter-TSS (ENSGALG00000059402)	-7149		ENSGALG00000067343	75454	59.8256	-2.58326	0.379202	-6.81237	9.6e-12	5.49e-09	14	161329	162761		intron (ENSGALG00000061158, intron 3 of 7)	protein_coding-intron (ENSGALG00000061158, intron 4 of 7)	-1498
ENSGALG00000060397	231953	3.98182	0.977371	0.330348	2.95861	0.00309031	0.999975	5	43039972	43040287		intron (ENSGALG00000060397, intron 2 of 2)	lncRNA-intron (ENSGALG00000060397, intron 2 of 2)	21207		ENSGALG00000014189	19054	82.6488	-0.753472	0.131597	-5.72559	1.03e-08	4.05e-06	1	69044118	69045214	SULT4A1	exon (ENSGALG00000014189, exon 1 of 7)	protein_coding-exon (ENSGALG00000014189, exon 1 of 7)	191		ENSGALG00000050198	247210	8.51978	-1.60351	0.235398	-6.8119	9.63e-12	5.49e-09	6	32336662	32337259	ENSGALG00000050198	exon (ENSGALG00000050198, exon 3 of 13)	protein_coding-exon (ENSGALG00000050198, exon 3 of 13)	-7635
ENSGALG00000012448	257843	15.2405	0.506545	0.171265	2.95766	0.0030998	0.999975	7	34537495	34537858	ORC4	intron (ENSGALG00000012444, intron 5 of 11)	protein_coding-intron (ENSGALG00000012444, intron 4 of 11)	32425		ENSGALG00000047559	222773	120.818	-0.630315	0.110098	-5.72503	1.03e-08	4.05e-06	5	9837974	9839786	DENND2B	promoter-TSS (ENSGALG00000047559)	protein_coding-promoter-TSS (ENSGALG00000047559)	-739		ENSGALG00000063967	237683	7.56866	2.08903	0.306683	6.81171	9.64e-12	5.49e-09	6	528988	529413		Intergenic	Intergenic	-4914
ENSGALG00000051733	28040	5.97477	0.725969	0.245469	2.95748	0.00310164	0.999975	1	107336310	107336747		intron (ENSGALG00000051733, intron 3 of 3)	lncRNA-intron (ENSGALG00000051733, intron 3 of 3)	4090		ENSGALG00000004216	260663	97.2026	-0.506321	0.0884893	-5.72184	1.05e-08	4.12e-06	8	6628783	6629936	TOR3A	promoter-TSS (ENSGALG00000004216)	protein_coding-promoter-TSS (ENSGALG00000004216)	58		ENSGALG00000061158	132926	6.8538	4.66173	0.68436	6.8118	9.64e-12	5.49e-09	2	130579606	130580239	ENSGALG00000061158	promoter-TSS (ENSGALG00000067343)	lncRNA-promoter-TSS (ENSGALG00000067343)	4635
ENSGALG00000048085	33493	6.51172	0.717634	0.242656	2.95741	0.00310236	0.999975	1	126849750	126849964		Intergenic	Intergenic	12735		ENSGALG00000065250	183474	86.5504	-0.574005	0.100357	-5.71961	1.07e-08	4.17e-06	3	72894948	72896011		intron (ENSGALG00000042116, intron 2 of 3)	protein_coding-intron (ENSGALG00000042116, intron 2 of 3)	62863		ENSGALG00000029319	131828	8.37906	1.65278	0.242694	6.81015	9.75e-12	5.53e-09	2	126707873	126708489	UQCRB	Intergenic	Intergenic	12051
ENSGALG00000052982	202807	8.51333	0.646889	0.218793	2.95663	0.00311019	0.999975	4	19669404	19670078		promoter-TSS (ENSGALG00000052982)	lncRNA-promoter-TSS (ENSGALG00000052982)	-13934		ENSGALG00000062155	19351	28.5253	0.790022	0.138173	5.71763	1.08e-08	4.21e-06	1	70133476	70134089		intron (ENSGALG00000051814, intron 1 of 1)	lncRNA-intron (ENSGALG00000051814, intron 2 of 2)	-11259		ENSGALG00000067613	62820	1.50953	-4.43457	0.651452	-6.80721	9.95e-12	5.64e-09	11	19160798	19160990		intron (ENSGALG00000062493, intron 1 of 1)	lncRNA-intron (ENSGALG00000062493, intron 1 of 1)	-7833
ENSGALG00000055419	43258	4.81418	0.836567	0.282946	2.95663	0.00311019	0.999975	1	170812084	170812286		intron (ENSGALG00000059256, intron 1 of 1)	lncRNA-intron (ENSGALG00000055419, intron 2 of 5)	-17669		ENSGALG00000066975	38020	13.8917	1.23886	0.216727	5.71621	1.09e-08	4.23e-06	1	144141545	144142392		intron (ENSGALG00000057178, intron 1 of 1)	lncRNA-intron (ENSGALG00000065206, intron 2 of 3)	-243		ENSGALG00000061930	194958	2.68171	3.79398	0.557415	6.80639	1e-11	5.65e-09	33	1907027	1907308	ENSGALG00000061930	promoter-TSS (ENSGALG00000032887)	protein_coding-promoter-TSS (ENSGALG00000032887)	4584
ENSGALG00000060156	4658	4.81062	0.82442	0.278852	2.95648	0.00311176	0.999975	1	17038053	17038404		intron (ENSGALG00000060156, intron 1 of 1)	lncRNA-intron (ENSGALG00000060156, intron 1 of 2)	2876		ENSGALG00000057178	49602	11.1719	1.27637	0.223302	5.71591	1.09e-08	4.23e-06	1	195212539	195213162		promoter-TSS (ENSGALG00000066975)	lncRNA-promoter-TSS (ENSGALG00000066975)	7121		ENSGALG00000032887	194200	1.85861	4.30263	0.632136	6.80649	1e-11	5.65e-09	31	5689388	5689558	CHIR3B10	Intergenic	Intergenic	-876
ENSGALG00000010200	9512	10.3521	0.632153	0.213843	2.95615	0.00311507	0.999975	1	36778799	36779202	TRHDE	intron (ENSGALG00000010200, intron 4 of 16)	protein_coding-intron (ENSGALG00000010200, intron 3 of 18)	42468		ENSGALG00000009913	204982	146.165	-0.769439	0.134668	-5.71358	1.11e-08	4.27e-06	4	30586885	30587598	SMARCA5	intron (ENSGALG00000011922, intron 1 of 10)	protein_coding-intron (ENSGALG00000011922, intron 1 of 10)	-2056		ENSGALG00000054753	157327	2.16646	4.15971	0.611429	6.80325	1.02e-11	5.76e-09	27	1923409	1923708		intron (ENSGALG00000054753, intron 3 of 6)	protein_coding-intron (ENSGALG00000054753, intron 5 of 10)	6992
ENSGALG00000014516	216070	23.1435	0.496047	0.167809	2.95602	0.00311637	0.999975	4	76857288	76858487	CPEB2	intron (ENSGALG00000014516, intron 4 of 9)	protein_coding-intron (ENSGALG00000014516, intron 4 of 9)	23229		ENSGALG00000011922	235751	92.6585	-0.59975	0.104957	-5.71423	1.1e-08	4.27e-06	5	54786728	54788007	PCNX4	promoter-TSS (ENSGALG00000009913)	protein_coding-promoter-TSS (ENSGALG00000009913)	175		ENSGALG00000056830	285552	2.8298	3.68674	0.541975	6.80243	1.03e-11	5.78e-09	Z	77930261	77930494	ENSGALG00000056830	Intergenic	Intergenic	-37855
ENSGALG00000055627	282929	2.21129	1.20767	0.408584	2.95575	0.00311906	0.999975	Z	46846620	46846765		intron (ENSGALG00000055627, intron 2 of 3)	lncRNA-intron (ENSGALG00000055627, intron 2 of 3)	-1471		ENSGALG00000003073	239375	69.6477	-0.61358	0.107389	-5.71363	1.11e-08	4.27e-06	6	9335924	9337433	RHOBTB1	intron (ENSGALG00000003073, intron 1 of 10)	protein_coding-intron (ENSGALG00000003073, intron 1 of 10)	-33420		ENSGALG00000050276	131219	2.20341	-4.34733	0.639962	-6.79311	1.1e-11	6.16e-09	2	124795338	124795621		Intergenic	Intergenic	-6762
ENSGALG00000040247	220649	5.37541	-0.802493	0.27158	-2.95491	0.00312762	0.999975	5	664973	665120	AIP	exon (ENSGALG00000059481, exon 4 of 9)	protein_coding-exon (ENSGALG00000059481, exon 4 of 9)	-3218		ENSGALG00000027255	231608	75.8875	-0.765222	0.133955	-5.71253	1.11e-08	4.28e-06	5	40317013	40317701	NRXN3	promoter-TSS (ENSGALG00000027255)	protein_coding-promoter-TSS (ENSGALG00000027255)	-481		ENSGALG00000056830	285553	2.58878	3.72151	0.548129	6.78947	1.13e-11	6.3e-09	Z	77930714	77930929	ENSGALG00000056830	Intergenic	Intergenic	-38299
ENSGALG00000060335	246502	5.53697	-0.733935	0.248395	-2.9547	0.00312971	0.999975	6	30224818	30225072		Intergenic	Intergenic	4234		ENSGALG00000050680	239183	29.8117	-0.743864	0.130243	-5.71134	1.12e-08	4.3e-06	6	8842015	8842864		intron (ENSGALG00000047676, intron 12 of 12)	lncRNA-intron (ENSGALG00000047676, intron 12 of 12)	-11562		ENSGALG00000017316	49988	3.02148	-3.46803	0.510899	-6.7881	1.14e-11	6.35e-09	1	196104429	196104608	UCP3	intron (ENSGALG00000017314, intron 32 of 32)	protein_coding-intron (ENSGALG00000017314, intron 31 of 31)	-12302
ENSGALG00000065385	53982	10.6947	-0.627949	0.212806	-2.95081	0.00316943	0.999975	10	10955967	10956454	FGF7	intron (ENSGALG00000000404, intron 2 of 13)	protein_coding-intron (ENSGALG00000000404, intron 2 of 13)	-31726		ENSGALG00000013134	17660	59.4966	-0.57839	0.101288	-5.71037	1.13e-08	4.32e-06	1	64350204	64351021	PLEKHA5	intron (ENSGALG00000013134, intron 2 of 29)	protein_coding-intron (ENSGALG00000013134, intron 2 of 26)	889		ENSGALG00000065008	235438	16.0908	-1.51351	0.223022	-6.78636	1.15e-11	6.41e-09	5	54004436	54005075		Intergenic	Intergenic	14023
ENSGALG00000013943	213487	4.9274	0.767845	0.260217	2.95079	0.0031696	0.999975	4	65710605	65710785	FIP1L1	exon (ENSGALG00000013940, exon 9 of 12)	protein_coding-exon (ENSGALG00000013940, exon 9 of 12)	47556		ENSGALG00000001429	71610	70.3226	-0.780535	0.13676	-5.70733	1.15e-08	4.39e-06	13	8700626	8701263	TTC1	promoter-TSS (ENSGALG00000001429)	protein_coding-promoter-TSS (ENSGALG00000001429)	-122		ENSGALG00000067471	193743	124.473	-1.11032	0.163757	-6.78032	1.2e-11	6.66e-09	31	4704126	4704894	ENSGALG00000067471	intron (ENSGALG00000067471, intron 7 of 11)	protein_coding-intron (ENSGALG00000067471, intron 8 of 12)	17223
ENSGALG00000032768	18155	10.6407	0.529525	0.179466	2.95056	0.00317201	0.999975	1	65885244	65885831	SOX5	intron (ENSGALG00000032768, intron 1 of 14)	protein_coding-intron (ENSGALG00000032768, intron 1 of 13)	661		ENSGALG00000059619	130521	63.6239	-0.626108	0.109733	-5.70572	1.16e-08	4.41e-06	2	121428442	121429209		promoter-TSS (ENSGALG00000059619)	lncRNA-promoter-TSS (ENSGALG00000059619)	67		ENSGALG00000061221	48205	11.4591	1.99886	0.294836	6.77957	1.21e-11	6.68e-09	1	188473092	188473437		Intergenic	Intergenic	27388
ENSGALG00000048881	61461	42.1089	-0.351704	0.1192	-2.95054	0.00317215	0.999975	11	15615350	15615901		intron (ENSGALG00000038494, intron 5 of 22)	protein_coding-intron (ENSGALG00000038494, intron 4 of 21)	-44910		ENSGALG00000041337	131188	94.8925	-0.72602	0.127253	-5.70531	1.16e-08	4.41e-06	2	124677230	124678262	OTUD6A	promoter-TSS (ENSGALG00000041337)	protein_coding-promoter-TSS (ENSGALG00000041337)	-891		ENSGALG00000054589	194933	2.23419	-3.7439	0.552452	-6.77689	1.23e-11	6.78e-09	33	1824504	1824755	ENSGALG00000054589	TTS (ENSGALG00000067854)	lncRNA-TTS (ENSGALG00000067854)	374
ENSGALG00000034768	163538	15.7109	0.496358	0.168244	2.95022	0.00317548	0.999975	3	4530367	4531127	ESF1	intron (ENSGALG00000034768, intron 9 of 13)	protein_coding-intron (ENSGALG00000034768, intron 9 of 13)	11548		ENSGALG00000062501	216200	14.6226	0.97785	0.171368	5.70613	1.16e-08	4.41e-06	4	77280844	77281350		TTS (ENSGALG00000062501)	lncRNA-TTS (ENSGALG00000062501)	3331		ENSGALG00000067854	193413	3.92106	3.90197	0.575755	6.77714	1.23e-11	6.78e-09	31	2170447	2170874		exon (ENSGALG00000054589, exon 1 of 2)	protein_coding-exon (ENSGALG00000054589, exon 1 of 2)	1174
ENSGALG00000034011	248725	5.10154	1.12084	0.379935	2.95008	0.00317689	0.999975	7	291110	291568	PMS1	Intergenic	Intergenic	36390		ENSGALG00000062030	136596	6.30161	1.61774	0.28372	5.70189	1.18e-08	4.49e-06	2	143665868	143666260		Intergenic	Intergenic	-25053		ENSGALG00000062386	129586	13.6017	-1.40011	0.206643	-6.77551	1.24e-11	6.82e-09	2	117812932	117813543		intron (ENSGALG00000016174, intron 5 of 14)	protein_coding-intron (ENSGALG00000016174, intron 5 of 16)	-21674
ENSGALG00000060201	230356	3.97873	1.0083	0.341884	2.94926	0.0031854	0.999975	5	36253020	36253193		promoter-TSS (ENSGALG00000060201)	lncRNA-promoter-TSS (ENSGALG00000060201)	-952		ENSGALG00000017282	20439	37.3444	-0.797857	0.14	-5.69896	1.21e-08	4.55e-06	1	73670144	73671040	NDUFA9	intron (ENSGALG00000003120, intron 17 of 46)	protein_coding-intron (ENSGALG00000003120, intron 17 of 45)	-19978		ENSGALG00000016174	186176	20.3537	-1.39552	0.20596	-6.77567	1.24e-11	6.82e-09	3	83116337	83117525	LMBRD1	intron (ENSGALG00000031390, intron 11 of 12)	protein_coding-intron (ENSGALG00000031390, intron 13 of 14)	17507
ENSGALG00000000255	282954	1.93107	1.35491	0.459449	2.94899	0.00318812	0.999975	Z	47306671	47306810	MAN2A1	intron (ENSGALG00000000255, intron 8 of 21)	protein_coding-intron (ENSGALG00000000255, intron 8 of 21)	50047		ENSGALG00000025372	82359	50.2394	0.718148	0.126003	5.69945	1.2e-08	4.55e-06	15	4978113	4978929		TTS (ENSGALG00000064977)	lncRNA-TTS (ENSGALG00000064977)	-12048		ENSGALG00000030718	200902	1.36573	-4.50579	0.665143	-6.77416	1.25e-11	6.87e-09	4	13186680	13186936	ENSGALG00000030718	Intergenic	Intergenic	-4867
ENSGALG00000025561	58162	2.90242	1.03561	0.351371	2.94735	0.00320508	0.999975	11	1937477	1937635		intron (ENSGALG00000002798, intron 5 of 26)	protein_coding-intron (ENSGALG00000002798, intron 5 of 27)	3812		ENSGALG00000012748	117459	31.4996	-0.862596	0.151411	-5.69706	1.22e-08	4.6e-06	2	63141943	63142472	ELOVL2	promoter-TSS (ENSGALG00000012748)	protein_coding-promoter-TSS (ENSGALG00000012748)	27		ENSGALG00000008380	227058	7.69122	-1.69478	0.250198	-6.77374	1.25e-11	6.88e-09	5	23941138	23941415	DGKZ	intron (ENSGALG00000008393, intron 8 of 11)	protein_coding-intron (ENSGALG00000008393, intron 8 of 11)	-11541
ENSGALG00000057858	69224	2.62137	1.06872	0.362659	2.94691	0.00320969	0.999975	12	18651030	18651208		Intergenic	Intergenic	12013		ENSGALG00000063842	64813	61.3341	-0.783024	0.137524	-5.69372	1.24e-08	4.68e-06	12	5065374	5066123		promoter-TSS (ENSGALG00000004955)	protein_coding-promoter-TSS (ENSGALG00000004955)	13581		ENSGALG00000067787	268085	21.2754	1.0875	0.160571	6.77271	1.26e-11	6.91e-09	9	916392	916632		TTS (ENSGALG00000067787)	rRNA-TTS (ENSGALG00000067787)	1028
ENSGALG00000003750	139874	11.1656	0.531601	0.180514	2.94493	0.00323026	0.999975	20	4873920	4874180	PLCG1	intron (ENSGALG00000003681, intron 5 of 20)	protein_coding-intron (ENSGALG00000003681, intron 3 of 19)	-26543		ENSGALG00000038097	150689	37.5794	0.825956	0.145125	5.69136	1.26e-08	4.71e-06	24	424236	425057	EI24	promoter-TSS (ENSGALG00000038097)	protein_coding-promoter-TSS (ENSGALG00000038097)	-670		ENSGALG00000042626	277765	16.5586	-1.21519	0.179537	-6.76845	1.3e-11	7.11e-09	Z	3424357	3425178	SYT4	Intergenic	Intergenic	14064
ENSGALG00000065831	11754	4.7001	0.852591	0.28957	2.94434	0.00323646	0.999975	1	46467506	46467793		Intergenic	Intergenic	-1563		ENSGALG00000008403	227110	27.2723	-0.888213	0.156053	-5.69172	1.26e-08	4.71e-06	5	24084025	24084593	PHF21A	promoter-TSS (ENSGALG00000040316)	protein_coding-promoter-TSS (ENSGALG00000040316)	8810		ENSGALG00000068392	133082	3.95542	4.06323	0.600973	6.76109	1.37e-11	7.46e-09	2	131088568	131088767		promoter-TSS (ENSGALG00000068392)	lncRNA-promoter-TSS (ENSGALG00000068392)	-360
ENSGALG00000063955	142416	4.86256	0.793172	0.269422	2.94398	0.00324026	0.999975	20	11666062	11666404		exon (ENSGALG00000063955, exon 1 of 2)	lncRNA-exon (ENSGALG00000063955, exon 1 of 2)	6425		ENSGALG00000040316	268769	12.9525	-1.29008	0.226639	-5.69223	1.25e-08	4.71e-06	9	3030407	3030631	GPC1	intron (ENSGALG00000008403, intron 1 of 13)	protein_coding-intron (ENSGALG00000008403, intron 5 of 17)	-543		ENSGALG00000004228	250271	9.25837	-1.74774	0.258652	-6.75709	1.41e-11	7.64e-09	7	5918841	5919322	USP40	intron (ENSGALG00000037423, intron 3 of 30)	protein_coding-intron (ENSGALG00000037423, intron 3 of 29)	18205
ENSGALG00000003805	239835	1.752	1.26693	0.430459	2.94322	0.00324819	0.999975	6	10604991	10605137	PRKG1	intron (ENSGALG00000003805, intron 2 of 16)	protein_coding-intron (ENSGALG00000003805, intron 2 of 17)	52739		ENSGALG00000064012	259489	51.1907	0.647198	0.113733	5.69053	1.27e-08	4.73e-06	8	3946826	3947814		exon (ENSGALG00000060881, exon 3 of 3)	lncRNA-exon (ENSGALG00000060881, exon 3 of 3)	-1089		ENSGALG00000037423	179984	9.48727	1.62312	0.240201	6.75734	1.41e-11	7.64e-09	3	58795466	58795928	PTPRK	intron (ENSGALG00000004228, intron 16 of 31)	protein_coding-intron (ENSGALG00000004228, intron 16 of 31)	108003
ENSGALG00000016725	192526	2.09622	1.23887	0.420929	2.94318	0.00324858	0.999975	3	110092232	110092377	OPN5	promoter-TSS (ENSGALG00000016725)	protein_coding-promoter-TSS (ENSGALG00000016725)	-538		ENSGALG00000062294	237972	16.0961	1.37131	0.24104	5.68914	1.28e-08	4.76e-06	6	1916339	1916796		intron (ENSGALG00000059082, intron 2 of 3)	lncRNA-intron (ENSGALG00000059082, intron 2 of 3)	17008		ENSGALG00000066305	40699	2.92194	-4.369	0.646819	-6.75459	1.43e-11	7.76e-09	1	157575148	157575535	ENSGALG00000066305	exon (ENSGALG00000066305, exon 2 of 2)	protein_coding-exon (ENSGALG00000066305, exon 2 of 2)	1911
ENSGALG00000038494	61402	9.10862	0.611655	0.207853	2.94273	0.00325336	0.999975	11	15504885	15505302	CMIP	intron (ENSGALG00000013437, intron 9 of 10)	protein_coding-intron (ENSGALG00000013437, intron 9 of 10)	-18885		ENSGALG00000067106	6082	88.5824	0.714845	0.125666	5.68843	1.28e-08	4.77e-06	1	23564221	23565798		exon (ENSGALG00000067106, exon 1 of 3)	lncRNA-exon (ENSGALG00000067106, exon 1 of 3)	2624		ENSGALG00000008229	285730	4.85277	-2.12758	0.315062	-6.75288	1.45e-11	7.84e-09	Z	79174529	79174821	ALDH7A1	TTS (ENSGALG00000008237)	protein_coding-TTS (ENSGALG00000008237)	28685
ENSGALG00000038207	146298	21.9988	-0.714496	0.242802	-2.94271	0.00325354	0.999975	22	139499	140383		intron (ENSGALG00000042748, intron 8 of 8)	protein_coding-intron (ENSGALG00000042748, intron 8 of 8)	-31521		ENSGALG00000038160	218561	134.998	-0.611301	0.107494	-5.68682	1.29e-08	4.8e-06	4	85463948	85464986	POLR1A	promoter-TSS (ENSGALG00000038160)	protein_coding-promoter-TSS (ENSGALG00000038160)	-48		ENSGALG00000050184	231798	24.1101	-1.30734	0.193638	-6.75146	1.46e-11	7.9e-09	5	41238246	41239113		Intergenic	Intergenic	27741
ENSGALG00000066110	116313	2.77847	1.10869	0.37701	2.94073	0.00327441	0.999975	2	60196114	60196288		Intergenic	Intergenic	-4354		ENSGALG00000022739	42181	65.4008	-0.75053	0.131991	-5.68623	1.3e-08	4.81e-06	1	167725518	167726237	AKAP11	intron (ENSGALG00000016719, intron 4 of 6)	protein_coding-intron (ENSGALG00000016719, intron 4 of 6)	19		ENSGALG00000017314	49975	19.2552	-1.24119	0.183931	-6.74815	1.5e-11	8.07e-09	1	196084356	196084934	C2CD3	intron (ENSGALG00000017314, intron 24 of 32)	protein_coding-intron (ENSGALG00000017314, intron 23 of 31)	31280
ENSGALG00000015428	283806	5.29497	0.781324	0.265727	2.94033	0.00327862	0.999975	Z	54753941	54754308	PSD3	intron (ENSGALG00000015428, intron 2 of 14)	protein_coding-intron (ENSGALG00000015428, intron 3 of 15)	5550		ENSGALG00000016719	192466	28.8638	0.923384	0.1624	5.68586	1.3e-08	4.81e-06	3	109943419	109943804	TNFRSF21	promoter-TSS (ENSGALG00000022739)	protein_coding-promoter-TSS (ENSGALG00000022739)	24401		ENSGALG00000056328	281305	8.03105	-2.16913	0.321553	-6.74581	1.52e-11	8.18e-09	Z	31246014	31246319	ENSGALG00000056328	Intergenic	Intergenic	108457
ENSGALG00000036942	155445	26.2797	-0.458087	0.155798	-2.94026	0.00327937	0.999975	26	1499709	1500563	KCNA3	Intergenic	Intergenic	-6204		ENSGALG00000005985	242790	66.3304	0.592171	0.104166	5.68487	1.31e-08	4.83e-06	6	18932909	18934642	GDF10	Intergenic	Intergenic	-71022		ENSGALG00000061973	5309	7.53463	2.24457	0.332756	6.74539	1.53e-11	8.19e-09	1	20597185	20597537		exon (ENSGALG00000061973, exon 1 of 3)	lncRNA-exon (ENSGALG00000061973, exon 1 of 3)	2433
ENSGALG00000008976	105222	3.90242	-0.913845	0.310818	-2.94013	0.00328079	0.999975	2	20899553	20899785	ADAM22	intron (ENSGALG00000008976, intron 2 of 29)	protein_coding-intron (ENSGALG00000008976, intron 3 of 30)	-8384		ENSGALG00000009802	168819	83.0027	-0.657498	0.115671	-5.68419	1.31e-08	4.84e-06	3	21827567	21828477	ANGEL2	promoter-TSS (ENSGALG00000009802)	protein_coding-promoter-TSS (ENSGALG00000009802)	-255		ENSGALG00000009352	228015	22.0222	-1.14814	0.170449	-6.73601	1.63e-11	8.7e-09	5	26759818	26760473	DPF3	intron (ENSGALG00000067470, intron 1 of 1)	lncRNA-intron (ENSGALG00000067470, intron 1 of 1)	42626
ENSGALG00000060653	241410	3.12498	1.04729	0.356409	2.93845	0.00329863	0.999975	6	15660299	15660629		intron (ENSGALG00000060653, intron 1 of 1)	lncRNA-intron (ENSGALG00000060653, intron 1 of 1)	4844		ENSGALG00000010625	172833	65.2688	-0.719472	0.126591	-5.68344	1.32e-08	4.85e-06	3	33840045	33840936	SRD5A2	intron (ENSGALG00000010625, intron 1 of 4)	protein_coding-intron (ENSGALG00000010625, intron 1 of 4)	3197		ENSGALG00000067470	69744	29.7398	0.810283	0.120284	6.73641	1.62e-11	8.7e-09	12	19820170	19820732		intron (ENSGALG00000009352, intron 1 of 7)	protein_coding-intron (ENSGALG00000009352, intron 1 of 9)	824
ENSGALG00000044620	219640	12.0293	-0.520886	0.177273	-2.93832	0.00329996	0.999975	4	89639635	89640613	ALMS1	intron (ENSGALG00000044620, intron 3 of 13)	protein_coding-intron (ENSGALG00000044620, intron 3 of 18)	9423		ENSGALG00000009966	9066	83.0162	-0.556775	0.0980472	-5.67864	1.36e-08	4.98e-06	1	35565636	35566641	FRS2	promoter-TSS (ENSGALG00000009966)	protein_coding-promoter-TSS (ENSGALG00000009966)	-351		ENSGALG00000007483	68014	12.3395	-1.57916	0.234691	-6.72869	1.71e-11	9.12e-09	12	14861787	14862471	LRIG1	intron (ENSGALG00000007483, intron 9 of 19)	protein_coding-intron (ENSGALG00000007483, intron 9 of 19)	64008
ENSGALG00000046732	9333	11.9863	0.626016	0.21306	2.93821	0.00330114	0.999975	1	36220279	36220722		intron (ENSGALG00000064676, intron 2 of 2)	lncRNA-intron (ENSGALG00000064676, intron 2 of 2)	-4290		ENSGALG00000007803	244330	49.1215	-0.573894	0.101104	-5.67629	1.38e-08	5.04e-06	6	23778430	23779379	SLC2A9L	Intergenic	Intergenic	10104		ENSGALG00000066094	36421	3.50969	-3.84228	0.571076	-6.72814	1.72e-11	9.14e-09	1	137596229	137596494	ENSGALG00000066094	intron (ENSGALG00000035351, intron 12 of 16)	protein_coding-intron (ENSGALG00000035351, intron 12 of 17)	-1878
ENSGALG00000058806	8603	3.72013	0.907473	0.308908	2.93768	0.00330681	0.999975	1	34239516	34239821	HMGA2	Intergenic	Intergenic	-83947		ENSGALG00000061081	122219	25.5417	0.831158	0.146523	5.67253	1.41e-08	5.14e-06	2	86836074	86836750		intron (ENSGALG00000061081, intron 2 of 3)	lncRNA-intron (ENSGALG00000061081, intron 2 of 3)	2985		ENSGALG00000060544	31034	5.64591	-2.21402	0.329301	-6.7234	1.78e-11	9.42e-09	1	118803629	118804093		Intergenic	Intergenic	19962
ENSGALG00000007168	67126	5.73277	0.719334	0.244888	2.93739	0.00330984	0.999975	12	12356959	12357261	CFAP20DC	Intergenic	Intergenic	-8633		ENSGALG00000002764	271040	133.408	-0.556924	0.0982088	-5.67082	1.42e-08	5.18e-06	9	10460483	10462625	ATP1B3	intron (ENSGALG00000002764, intron 1 of 7)	protein_coding-intron (ENSGALG00000002764, intron 1 of 7)	339		ENSGALG00000016725	192544	12.2325	-1.61685	0.240491	-6.72313	1.78e-11	9.42e-09	3	110129607	110130070	OPN5	exon (ENSGALG00000059534, exon 4 of 6)	lncRNA-exon (ENSGALG00000059534, exon 4 of 6)	36996
ENSGALG00000062991	180571	4.17555	0.854346	0.290858	2.93733	0.00331053	0.999975	3	61247433	61247694		Intergenic	Intergenic	18842		ENSGALG00000038954	72809	83.9585	-0.659143	0.116275	-5.66881	1.44e-08	5.23e-06	13	12007815	12008917	LSM11	promoter-TSS (ENSGALG00000038954)	protein_coding-promoter-TSS (ENSGALG00000038954)	93		ENSGALG00000067327	203587	24.0943	-1.30919	0.194823	-6.71986	1.82e-11	9.62e-09	4	23136496	23137433		Intergenic	Intergenic	-44184
ENSGALG00000061461	192125	6.08386	0.732389	0.249422	2.93634	0.00332107	0.999975	3	109092312	109092827		intron (ENSGALG00000016705, intron 10 of 10)	protein_coding-intron (ENSGALG00000016705, intron 12 of 12)	-32563		ENSGALG00000003071	58257	118.056	-0.67768	0.119562	-5.66803	1.44e-08	5.24e-06	11	2155125	2156205	OGFOD1	promoter-TSS (ENSGALG00000003071)	protein_coding-promoter-TSS (ENSGALG00000003071)	50		ENSGALG00000050866	21741	2.23521	-4.59187	0.683398	-6.71917	1.83e-11	9.65e-09	1	79293844	79294031	HSD3B1	intron (ENSGALG00000050866, intron 4 of 4)	protein_coding-intron (ENSGALG00000050866, intron 4 of 4)	28705
ENSGALG00000047238	189628	6.18075	0.734614	0.250208	2.93602	0.00332456	0.999975	3	100928217	100928778		intron (ENSGALG00000058272, intron 2 of 2)	lncRNA-intron (ENSGALG00000058272, intron 7 of 7)	38745		ENSGALG00000028746	134024	39.0792	-0.681098	0.120185	-5.66709	1.45e-08	5.26e-06	2	135949888	135950551		intron (ENSGALG00000015256, intron 1 of 24)	protein_coding-intron (ENSGALG00000015256, intron 1 of 23)	-35084		ENSGALG00000030263	86414	18.8648	-1.29383	0.192734	-6.71301	1.91e-11	1e-08	17	975002	975477	RABL6	intron (ENSGALG00000030263, intron 5 of 14)	protein_coding-intron (ENSGALG00000030263, intron 5 of 14)	22352
ENSGALG00000022440	149704	12.2302	-0.547627	0.186578	-2.9351	0.00333436	0.999975	23	4201228	4201546	EVA1B	TTS (ENSGALG00000032925)	protein_coding-TTS (ENSGALG00000032925)	296		ENSGALG00000015256	283269	67.0881	-0.815315	0.143877	-5.66676	1.46e-08	5.26e-06	Z	50257128	50258484	PAM	intron (ENSGALG00000039013, intron 1 of 10)	protein_coding-intron (ENSGALG00000039013, intron 1 of 10)	-27743		ENSGALG00000023521	245503	14.7921	1.2443	0.185374	6.71235	1.92e-11	1.01e-08	6	27204274	27204594	ADRA2A	intron (ENSGALG00000065936, intron 4 of 4)	lncRNA-intron (ENSGALG00000065936, intron 4 of 4)	13509
ENSGALG00000010145	171542	64.2549	-0.326216	0.111164	-2.93454	0.00334042	0.999975	3	29916796	29917937	MDGA1	promoter-TSS (ENSGALG00000047908)	protein_coding-promoter-TSS (ENSGALG00000047908)	384		ENSGALG00000058751	201506	33.8308	0.849407	0.149923	5.6656	1.47e-08	5.29e-06	4	14998469	14999507		intron (ENSGALG00000008442, intron 1 of 32)	protein_coding-intron (ENSGALG00000008442, intron 1 of 31)	-134837		ENSGALG00000062969	86030	2.31507	4.30947	0.642246	6.70999	1.95e-11	1.02e-08	16	2177224	2177396		Intergenic	Intergenic	-4800
ENSGALG00000031511	82587	38.7161	-0.412674	0.140646	-2.93413	0.00334484	0.999975	15	5565613	5566295	HIP1R	TTS (ENSGALG00000003795)	protein_coding-TTS (ENSGALG00000003795)	-5970		ENSGALG00000015775	184109	157.896	-0.506482	0.0894289	-5.66352	1.48e-08	5.34e-06	3	75683602	75684964	UBE2J1	intron (ENSGALG00000015775, intron 1 of 7)	protein_coding-intron (ENSGALG00000015775, intron 1 of 7)	229		ENSGALG00000064407	8988	2.40198	4.04242	0.602762	6.70649	1.99e-11	1.04e-08	1	35309743	35309911		Intergenic	Intergenic	18621
ENSGALG00000042708	85867	9.10678	1.27417	0.43434	2.93357	0.00335085	0.999975	16	1573373	1573946	ENSGALG00000042708	intron (ENSGALG00000057910, intron 1 of 1)	protein_coding-intron (ENSGALG00000057910, intron 1 of 1)	-2494		ENSGALG00000060640	34038	25.0402	-0.809957	0.143102	-5.66001	1.51e-08	5.43e-06	1	129959577	129960385	DHRSX	Intergenic	Intergenic	-22079		ENSGALG00000062403	73314	11.0806	-1.33657	0.199361	-6.70425	2.02e-11	1.06e-08	13	13583570	13584304		Intergenic	Intergenic	-3523
ENSGALG00000058458	261671	5.20643	0.797565	0.271879	2.93353	0.00335134	0.999975	8	10906237	10906642	ENSGALG00000058458	Intergenic	Intergenic	-6859		ENSGALG00000011688	222120	96.2133	-0.57448	0.10149	-5.66043	1.51e-08	5.43e-06	5	7313528	7315135	TCP11L1	promoter-TSS (ENSGALG00000011688)	protein_coding-promoter-TSS (ENSGALG00000011688)	63		ENSGALG00000065701	36458	7.09859	-3.45894	0.516079	-6.70235	2.05e-11	1.07e-08	1	137726270	137727067	ENSGALG00000065701	exon (ENSGALG00000065701, exon 2 of 2)	protein_coding-exon (ENSGALG00000065701, exon 2 of 2)	1696
ENSGALG00000027702	100511	4.05941	0.879025	0.29965	2.9335	0.0033516	0.999975	2	5401395	5401727	SCN11A	intron (ENSGALG00000027702, intron 9 of 27)	protein_coding-intron (ENSGALG00000027702, intron 9 of 27)	14231		ENSGALG00000031495	120248	52.8216	-0.691328	0.122162	-5.6591	1.52e-08	5.44e-06	2	76514189	76515070	TRIO	intron (ENSGALG00000031495, intron 1 of 56)	protein_coding-intron (ENSGALG00000031495, intron 1 of 56)	57618		ENSGALG00000014958	280554	11.8778	-1.42112	0.212161	-6.69831	2.11e-11	1.09e-08	Z	23857940	23858816	ANKDD1B	intron (ENSGALG00000014958, intron 5 of 15)	protein_coding-intron (ENSGALG00000014958, intron 5 of 14)	8993
ENSGALG00000047738	203349	1.76886	-1.48052	0.504738	-2.93325	0.00335434	0.999975	4	21809234	21809360		Intergenic	Intergenic	-10338		ENSGALG00000006830	224502	78.7566	-0.683467	0.120768	-5.65934	1.52e-08	5.44e-06	5	15355426	15356307	CHID1	promoter-TSS (ENSGALG00000006830)	protein_coding-promoter-TSS (ENSGALG00000006830)	25		ENSGALG00000014324	20868	26.1474	-0.974671	0.145502	-6.69868	2.1e-11	1.09e-08	1	75555299	75555892	SLC2A14	intron (ENSGALG00000014324, intron 8 of 10)	protein_coding-intron (ENSGALG00000014324, intron 8 of 10)	4546
ENSGALG00000042182	133168	2.43364	-1.23689	0.421709	-2.93303	0.00335672	0.999975	2	131534851	131535000	OXR1	intron (ENSGALG00000042182, intron 5 of 9)	protein_coding-intron (ENSGALG00000042182, intron 9 of 15)	31815		ENSGALG00000051048	59757	6.35641	1.71523	0.303246	5.65625	1.55e-08	5.52e-06	11	8174607	8174977		promoter-TSS (ENSGALG00000011372)	protein_coding-promoter-TSS (ENSGALG00000011372)	9011		ENSGALG00000065297	218706	12.7538	-1.4919	0.222763	-6.69724	2.12e-11	1.1e-08	4	85792549	85793250	ENSGALG00000065297	exon (ENSGALG00000065297, exon 5 of 6)	protein_coding-exon (ENSGALG00000065297, exon 5 of 6)	3890
ENSGALG00000059151	99571	12.9876	0.545543	0.186037	2.93245	0.00336301	0.999975	2	2738426	2739347		Intergenic	Intergenic	-4029		ENSGALG00000011373	233924	70.2664	-0.57871	0.102322	-5.65576	1.55e-08	5.52e-06	5	49789821	49791284	TECPR2	intron (ENSGALG00000051048, intron 2 of 3)	lncRNA-intron (ENSGALG00000051048, intron 2 of 3)	321		ENSGALG00000062032	238788	6.29579	-3.12273	0.466637	-6.69198	2.2e-11	1.14e-08	6	6586440	6587069		intron (ENSGALG00000058154, intron 5 of 7)	lncRNA-intron (ENSGALG00000058154, intron 6 of 9)	99551
ENSGALG00000064338	10860	44.5225	0.48106	0.164054	2.93232	0.00336437	0.999975	1	43522417	43523045		intron (ENSGALG00000064338, intron 5 of 5)	lncRNA-intron (ENSGALG00000064338, intron 5 of 6)	4909		ENSGALG00000007804	68856	34.4589	-0.649832	0.114907	-5.65527	1.56e-08	5.53e-06	12	16898681	16899094	GXYLT2	intron (ENSGALG00000007804, intron 1 of 6)	protein_coding-intron (ENSGALG00000007804, intron 1 of 6)	1120		ENSGALG00000028151	95708	13.6512	-1.3582	0.203026	-6.68978	2.23e-11	1.15e-08	19	3363154	3363374		Intergenic	Intergenic	6510
ENSGALG00000059829	130159	3.0801	1.01119	0.344936	2.93154	0.00337284	0.999975	2	120552426	120552607		Intergenic	Intergenic	-16761		ENSGALG00000047495	9092	37.6373	-0.711804	0.125904	-5.65353	1.57e-08	5.57e-06	1	35633387	35633903	LRRC10	TTS (ENSGALG00000009975)	protein_coding-TTS (ENSGALG00000009975)	2207		ENSGALG00000032405	85904	3.6489	3.79176	0.566709	6.69084	2.22e-11	1.15e-08	16	1726266	1726641	ZNF226L	intron (ENSGALG00000001546, intron 5 of 54)	protein_coding-intron (ENSGALG00000001546, intron 5 of 54)	-3627
ENSGALG00000007025	4293	4.79531	0.913206	0.311668	2.93006	0.00338899	0.999975	1	15738019	15738191	CPNE8	Intergenic	Intergenic	72923		ENSGALG00000034967	50279	28.8429	0.78198	0.138331	5.65294	1.58e-08	5.57e-06	1	196749837	196750270	GDPD5	intron (ENSGALG00000061529, intron 1 of 2)	lncRNA-intron (ENSGALG00000061529, intron 1 of 2)	62643		ENSGALG00000020160	212139	59.4777	-1.54923	0.231694	-6.68655	2.28e-11	1.17e-08	4	59966092	59968285	ADH6	promoter-TSS (ENSGALG00000020160)	protein_coding-promoter-TSS (ENSGALG00000020160)	-777
ENSGALG00000007956	104686	17.2226	0.444861	0.151986	2.92698	0.0034227	0.999975	2	18762751	18763615	PLXDC2	TTS (ENSGALG00000051791)	lncRNA-TTS (ENSGALG00000051791)	-3892		ENSGALG00000061529	104247	28.6506	-0.849804	0.150309	-5.65372	1.57e-08	5.57e-06	2	17427452	17427962		intron (ENSGALG00000034967, intron 2 of 15)	protein_coding-intron (ENSGALG00000034967, intron 2 of 14)	-7233		ENSGALG00000056117	29752	8.4401	-1.77641	0.265786	-6.68362	2.33e-11	1.2e-08	1	112523520	112523826		Intergenic	Intergenic	-1092
ENSGALG00000065760	195340	8.41131	1.75401	0.599561	2.92548	0.00343921	0.999975	33	3733704	3734581		Intergenic	Intergenic	5781		ENSGALG00000011117	174644	34.8365	-0.807816	0.142917	-5.65233	1.58e-08	5.58e-06	3	40558332	40558845	AGT	intron (ENSGALG00000011117, intron 1 of 4)	protein_coding-intron (ENSGALG00000011117, intron 1 of 4)	-3524		ENSGALG00000012449	257893	14.1493	-1.93273	0.289374	-6.679	2.41e-11	1.23e-08	7	34677039	34677703	MBD5	intron (ENSGALG00000012449, intron 4 of 6)	protein_coding-intron (ENSGALG00000012449, intron 4 of 9)	19748
ENSGALG00000065352	202785	1.64768	1.30263	0.445511	2.92391	0.00345665	0.999975	4	19556453	19556631		Intergenic	Intergenic	-8849		ENSGALG00000015069	22464	53.2971	0.715875	0.1267	5.65017	1.6e-08	5.63e-06	1	81403116	81403942	B4GALT4	intron (ENSGALG00000009168, intron 1 of 20)	protein_coding-intron (ENSGALG00000009168, intron 1 of 19)	15692		ENSGALG00000006027	54196	100.413	0.890796	0.133435	6.67588	2.46e-11	1.26e-08	10	11690759	11692516	TM6SF1	intron (ENSGALG00000049798, intron 5 of 5)	protein_coding-intron (ENSGALG00000049798, intron 5 of 5)	26969
ENSGALG00000008306	3275	5.93236	-0.739624	0.25297	-2.92377	0.00345825	0.999975	1	12869937	12870271	FGL2	intron (ENSGALG00000008309, intron 17 of 20)	protein_coding-intron (ENSGALG00000008309, intron 17 of 20)	-44975		ENSGALG00000009168	202671	116.006	-0.596831	0.105624	-5.65051	1.6e-08	5.63e-06	4	18534873	18536339	AFF2	intron (ENSGALG00000015069, intron 4 of 6)	protein_coding-intron (ENSGALG00000015069, intron 4 of 7)	179		ENSGALG00000016602	33088	5.57516	2.0213	0.303177	6.66705	2.61e-11	1.33e-08	1	125618321	125618967	ARHGAP6	intron (ENSGALG00000016602, intron 2 of 13)	protein_coding-intron (ENSGALG00000016602, intron 1 of 9)	10017
ENSGALG00000001239	71746	9.42808	0.606874	0.207589	2.92344	0.00346188	0.999975	13	9066434	9066597	SLC26A2	exon (ENSGALG00000001239, exon 3 of 4)	protein_coding-exon (ENSGALG00000001239, exon 3 of 4)	4617		ENSGALG00000044235	205703	118.894	-0.674636	0.119409	-5.64981	1.61e-08	5.63e-06	4	33006665	33007801	MAB21L2	promoter-TSS (ENSGALG00000044235)	protein_coding-promoter-TSS (ENSGALG00000044235)	-710		ENSGALG00000068060	147791	7.24039	1.98115	0.297571	6.65774	2.78e-11	1.42e-08	22	5351416	5351940		TTS (ENSGALG00000068060)	lncRNA-TTS (ENSGALG00000068060)	935
ENSGALG00000057237	122174	2.54814	1.03845	0.355362	2.92224	0.00347524	0.999975	2	86394665	86394946		promoter-TSS (ENSGALG00000057237)	lncRNA-promoter-TSS (ENSGALG00000057237)	-250		ENSGALG00000064722	184697	9.74202	1.32648	0.234842	5.64841	1.62e-08	5.67e-06	3	77426677	77427390		Intergenic	Intergenic	5573		ENSGALG00000047011	138519	19.6724	-1.42696	0.214464	-6.6536	2.86e-11	1.45e-08	20	1060200	1060866	ENSGALG00000047011	TTS (ENSGALG00000001550)	protein_coding-TTS (ENSGALG00000001550)	141
ENSGALG00000048174	191455	5.43461	0.767262	0.262589	2.92191	0.00347887	0.999975	3	106729208	106729500		exon (ENSGALG00000048174, exon 2 of 3)	lncRNA-exon (ENSGALG00000048174, exon 2 of 3)	1254		ENSGALG00000010363	206362	135.119	-0.501161	0.0887381	-5.64763	1.63e-08	5.68e-06	4	35046950	35048405	HERC3	promoter-TSS (ENSGALG00000010363)	protein_coding-promoter-TSS (ENSGALG00000010363)	54		ENSGALG00000004663	140426	13.5327	-1.39544	0.209927	-6.64725	2.99e-11	1.51e-08	20	6382037	6382658	ARFGEF2	Intergenic	Intergenic	16058
ENSGALG00000005230	97518	1.90939	-1.36756	0.468197	-2.92091	0.00349014	0.999975	19	7585184	7585332	MED13	intron (ENSGALG00000005230, intron 2 of 28)	protein_coding-intron (ENSGALG00000005230, intron 3 of 29)	15879		ENSGALG00000016326	31250	35.5282	-0.767059	0.135844	-5.64662	1.64e-08	5.71e-06	1	119598757	119599577	SLC51AL	promoter-TSS (ENSGALG00000016326)	protein_coding-promoter-TSS (ENSGALG00000016326)	2044		ENSGALG00000050513	85774	8.78594	2.13219	0.320741	6.64771	2.98e-11	1.51e-08	16	1256110	1256886	ENSGALG00000050513	exon (ENSGALG00000004663, exon 15 of 38)	protein_coding-exon (ENSGALG00000004663, exon 15 of 38)	2666
ENSGALG00000019291	16394	2.70048	1.00539	0.344206	2.92088	0.0034904	0.999975	1	60108361	60108531	ENSGALG00000019291	Intergenic	Intergenic	15521		ENSGALG00000056878	117885	25.2399	-0.822392	0.145704	-5.64427	1.66e-08	5.77e-06	2	64795153	64795652		exon (ENSGALG00000066609, exon 3 of 5)	lncRNA-exon (ENSGALG00000066609, exon 3 of 5)	2549		ENSGALG00000063364	193208	4.59502	-2.65084	0.398822	-6.64666	3e-11	1.52e-08	30	1528091	1528358		TTS (ENSGALG00000064313)	lncRNA-TTS (ENSGALG00000064313)	4737
ENSGALG00000003203	64161	7.68723	-0.755035	0.25854	-2.92038	0.00349605	0.999975	12	3053869	3054189	ENSGALG00000003203	intron (ENSGALG00000035578, intron 7 of 23)	protein_coding-intron (ENSGALG00000035578, intron 6 of 22)	-19018		ENSGALG00000033993	138630	31.1609	0.894792	0.158552	5.64353	1.67e-08	5.79e-06	20	1356217	1356805	EIF6	Intergenic	Intergenic	-3257		ENSGALG00000037203	111544	5.89565	-2.31027	0.347797	-6.64258	3.08e-11	1.56e-08	2	43432925	43433176	CTNNB1	intron (ENSGALG00000033698, intron 34 of 35)	protein_coding-intron (ENSGALG00000033698, intron 34 of 35)	46610
ENSGALG00000064431	152245	3.12994	-1.06357	0.364277	-2.91968	0.0035039	0.999975	24	4002292	4002449		Intergenic	Intergenic	-21526		ENSGALG00000006513	199013	24.248	-0.815879	0.144578	-5.64316	1.67e-08	5.79e-06	4	5018929	5019576	F9	intron (ENSGALG00000006513, intron 6 of 7)	protein_coding-intron (ENSGALG00000006513, intron 6 of 7)	9087		ENSGALG00000025399	41719	7.7894	-2.06885	0.311675	-6.63786	3.18e-11	1.6e-08	1	165916762	165917675		Intergenic	Intergenic	477094
ENSGALG00000061119	205247	1.15077	1.95964	0.671193	2.91963	0.00350443	0.999975	4	31474070	31474209		intron (ENSGALG00000010006, intron 4 of 11)	protein_coding-intron (ENSGALG00000010006, intron 5 of 10)	75934		ENSGALG00000044436	193999	61.9193	0.780065	0.138265	5.6418	1.68e-08	5.81e-06	31	5290431	5292286	ENSGALG00000044436	intron (ENSGALG00000044436, intron 1 of 12)	protein_coding-intron (ENSGALG00000044436, intron 1 of 12)	607		ENSGALG00000064867	171027	6.05572	-1.71327	0.258163	-6.63641	3.21e-11	1.62e-08	3	28124752	28125136		intron (ENSGALG00000023157, intron 2 of 4)	protein_coding-intron (ENSGALG00000023157, intron 3 of 6)	-27800
ENSGALG00000066732	214044	2.11793	1.17078	0.401116	2.9188	0.00351378	0.999975	4	68242681	68242824		Intergenic	Intergenic	2685		ENSGALG00000058740	246811	33.4	-0.750322	0.132986	-5.64209	1.68e-08	5.81e-06	6	31138413	31139286		intron (ENSGALG00000009403, intron 11 of 14)	protein_coding-intron (ENSGALG00000009403, intron 11 of 14)	-9985		ENSGALG00000023157	282845	5.66989	2.0696	0.311884	6.63579	3.23e-11	1.62e-08	Z	46079583	46079888	REEP5	intron (ENSGALG00000049425, intron 5 of 6)	lncRNA-intron (ENSGALG00000049425, intron 2 of 3)	7029
ENSGALG00000013007	16752	28.3062	0.350076	0.119969	2.91806	0.00352217	0.999975	1	61095295	61096627	CACNA2D4	Intergenic	Intergenic	-8644		ENSGALG00000055101	659	22.8839	0.93051	0.164947	5.64125	1.69e-08	5.82e-06	1	1735153	1735793	TASOR2	promoter-TSS (ENSGALG00000055101)	protein_coding-promoter-TSS (ENSGALG00000055101)	10345		ENSGALG00000060494	218676	2.00471	-4.16307	0.6276	-6.63333	3.28e-11	1.63e-08	4	85738096	85738232	ENSGALG00000060494	intron (ENSGALG00000049193, intron 21 of 34)	protein_coding-intron (ENSGALG00000049193, intron 21 of 35)	-972
ENSGALG00000001183	90736	4.80235	0.78361	0.268543	2.91801	0.00352278	0.999975	18	1762503	1762717	MYH10	intron (ENSGALG00000001183, intron 7 of 40)	protein_coding-intron (ENSGALG00000001183, intron 7 of 40)	54321		ENSGALG00000061575	83446	80.6822	0.595259	0.105533	5.64052	1.7e-08	5.84e-06	15	7616830	7617936		TTS (ENSGALG00000061473)	lncRNA-TTS (ENSGALG00000061473)	-5285		ENSGALG00000038924	243679	14.2344	-1.64538	0.248036	-6.63363	3.28e-11	1.63e-08	6	21737076	21737457	IDE	intron (ENSGALG00000012964, intron 1 of 11)	protein_coding-intron (ENSGALG00000012964, intron 3 of 12)	18005
ENSGALG00000021235	73980	49.4799	-0.489273	0.167705	-2.91746	0.0035289	0.999975	13	15173895	15174945	NPY6R	intron (ENSGALG00000039124, intron 3 of 17)	protein_coding-intron (ENSGALG00000039124, intron 3 of 17)	-1790		ENSGALG00000056774	19553	16.2403	1.0981	0.194712	5.63962	1.7e-08	5.85e-06	1	71018688	71019093		Intergenic	Intergenic	-29		ENSGALG00000015240	23571	158.207	0.786246	0.118529	6.63337	3.28e-11	1.63e-08	1	85282874	85284864	CPOX	intron (ENSGALG00000038924, intron 12 of 27)	protein_coding-intron (ENSGALG00000038924, intron 12 of 25)	12092
ENSGALG00000056371	280991	1.32079	-1.83326	0.62847	-2.91702	0.00353395	0.999975	Z	27291922	27292250		Intergenic	Intergenic	152382		ENSGALG00000010427	275542	75.2605	0.599819	0.106358	5.63961	1.7e-08	5.85e-06	9	24007202	24009052	TM4SF4	promoter-TSS (ENSGALG00000056774)	lncRNA-promoter-TSS (ENSGALG00000056774)	-5255		ENSGALG00000049193	153694	9.22755	1.70531	0.257056	6.634	3.27e-11	1.63e-08	25	1493204	1493745	IQGAP3	promoter-TSS (ENSGALG00000060494)	protein_coding-promoter-TSS (ENSGALG00000060494)	14200
ENSGALG00000063276	219071	1.49778	1.35024	0.462927	2.91674	0.00353714	0.999975	4	87924956	87925193		Intergenic	Intergenic	13650		ENSGALG00000049218	53362	54.3948	-0.849439	0.150679	-5.6374	1.73e-08	5.91e-06	10	8404278	8404968	DNAAF4	intron (ENSGALG00000049218, intron 8 of 8)	protein_coding-intron (ENSGALG00000049218, intron 8 of 8)	9864		ENSGALG00000012964	120159	8.1227	1.84606	0.278265	6.63419	3.26e-11	1.63e-08	2	76213876	76214371	ANKH	Intergenic	Intergenic	26381
ENSGALG00000037072	48709	2.65695	1.16467	0.399419	2.91591	0.0035465	0.999975	1	190499101	190499300	CCDC90B	Intergenic	Intergenic	-44820		ENSGALG00000007666	244252	25.172	-0.815786	0.144736	-5.63637	1.74e-08	5.93e-06	6	23619196	23619563	KCNIP2	intron (ENSGALG00000007666, intron 1 of 7)	protein_coding-intron (ENSGALG00000007666, intron 1 of 7)	-8377		ENSGALG00000059038	123875	17.1418	-1.14662	0.172886	-6.63225	3.31e-11	1.64e-08	2	94008273	94008709		intron (ENSGALG00000059038, intron 1 of 2)	lncRNA-intron (ENSGALG00000059038, intron 1 of 2)	7614
ENSGALG00000051425	88933	4.96536	0.851139	0.292073	2.91413	0.00356676	0.999975	17	7883831	7884159		promoter-TSS (ENSGALG00000051425)	lncRNA-promoter-TSS (ENSGALG00000051425)	-623		ENSGALG00000058054	228195	94.885	-0.855424	0.151794	-5.63543	1.75e-08	5.95e-06	5	27170166	27170572		Intergenic	Intergenic	-22006		ENSGALG00000015935	218796	16.2744	-1.07343	0.16192	-6.62935	3.37e-11	1.67e-08	4	85967392	85967907	SMYD1	intron (ENSGALG00000015935, intron 1 of 9)	protein_coding-intron (ENSGALG00000015935, intron 1 of 8)	9330
ENSGALG00000029502	197658	48.6596	-0.384867	0.132077	-2.91395	0.00356887	0.999975	4	1826324	1827355	CLIC2	intron (ENSGALG00000029502, intron 1 of 7)	protein_coding-intron (ENSGALG00000029502, intron 1 of 6)	1182		ENSGALG00000028770	255516	42.2508	-0.699894	0.124198	-5.63529	1.75e-08	5.95e-06	7	25561926	25563469	INHBB	intron (ENSGALG00000056604, intron 1 of 1)	lncRNA-intron (ENSGALG00000056604, intron 1 of 1)	-1150		ENSGALG00000065899	69917	4.62427	2.4012	0.362391	6.62599	3.45e-11	1.71e-08	13	506824	507153		Intergenic	Intergenic	20337
ENSGALG00000003243	64181	6.02221	-0.727815	0.249811	-2.91346	0.00357447	0.999975	12	3103477	3103607	RAD54L2	intron (ENSGALG00000003243, intron 2 of 21)	protein_coding-intron (ENSGALG00000003243, intron 2 of 21)	6398		ENSGALG00000024701	148050	38.2952	0.911006	0.161699	5.63396	1.76e-08	5.99e-06	23	599714	600420		intron (ENSGALG00000042598, intron 9 of 21)	protein_coding-intron (ENSGALG00000042598, intron 7 of 19)	-2361		ENSGALG00000016281	30881	4.36264	3.82538	0.577944	6.61894	3.62e-11	1.79e-08	1	117062742	117062991	DMD	intron (ENSGALG00000016281, intron 2 of 77)	protein_coding-intron (ENSGALG00000016281, intron 2 of 78)	125699
ENSGALG00000050633	68275	6.23362	0.707967	0.243108	2.91215	0.0035895	0.999975	12	15570505	15570970		intron (ENSGALG00000050633, intron 1 of 1)	lncRNA-intron (ENSGALG00000050633, intron 1 of 3)	-3110		ENSGALG00000056837	53609	23.2565	-1.02694	0.182317	-5.6327	1.77e-08	6.02e-06	10	9396905	9397958		promoter-TSS (ENSGALG00000056837)	lncRNA-promoter-TSS (ENSGALG00000056837)	412		ENSGALG00000055612	285573	2.42678	3.8236	0.577835	6.61711	3.66e-11	1.81e-08	Z	77984068	77984349	ENSGALG00000055612	TTS (ENSGALG00000055654)	lncRNA-TTS (ENSGALG00000055654)	87980
ENSGALG00000055581	70421	6.51508	0.7109	0.244117	2.91212	0.00358981	0.999975	13	2736516	2736734		TTS (ENSGALG00000059231)	lncRNA-TTS (ENSGALG00000059231)	1155		ENSGALG00000009838	229642	81.8012	-0.641632	0.113928	-5.63191	1.78e-08	6.03e-06	5	32414585	32415438	AQR	promoter-TSS (ENSGALG00000009838)	protein_coding-promoter-TSS (ENSGALG00000009838)	-53		ENSGALG00000064974	251500	4.08157	4.78571	0.723335	6.61617	3.69e-11	1.81e-08	7	10706945	10707206		Intergenic	Intergenic	-37481
ENSGALG00000056427	866	4.95155	1.25907	0.432385	2.91192	0.00359213	0.999975	1	2330182	2330445	ENSGALG00000056427	TTS (ENSGALG00000056427)	protein_coding-TTS (ENSGALG00000056427)	900		ENSGALG00000002466	144699	15.2537	1.07231	0.190517	5.62844	1.82e-08	6.15e-06	21	3249110	3249345	SLC2A5	intron (ENSGALG00000002466, intron 4 of 12)	protein_coding-intron (ENSGALG00000002466, intron 4 of 11)	2954		ENSGALG00000049556	213972	8.74932	-2.28612	0.345577	-6.61536	3.71e-11	1.82e-08	4	67886215	67887173		intron (ENSGALG00000049556, intron 1 of 1)	lncRNA-intron (ENSGALG00000049556, intron 1 of 1)	-16143
ENSGALG00000013035	120535	3.27069	-1.12868	0.387734	-2.91098	0.00360301	0.999975	2	78384930	78385162	SBK2	intron (ENSGALG00000013035, intron 2 of 4)	protein_coding-intron (ENSGALG00000013035, intron 1 of 4)	5598		ENSGALG00000036587	260556	69.4748	0.615126	0.109303	5.62771	1.83e-08	6.16e-06	8	6332634	6333988	LHX4	intron (ENSGALG00000003924, intron 6 of 7)	protein_coding-intron (ENSGALG00000003924, intron 6 of 7)	32442		ENSGALG00000044730	163203	6.94205	1.82687	0.276148	6.61557	3.7e-11	1.82e-08	3	3738827	3739421	RALGAPA2	intron (ENSGALG00000044730, intron 9 of 37)	protein_coding-intron (ENSGALG00000044730, intron 9 of 39)	29585
ENSGALG00000056365	138927	3.06799	1.0057	0.345542	2.91049	0.00360859	0.999975	20	2049356	2049506		Intergenic	Intergenic	-13431		ENSGALG00000012246	257112	25.5519	1.08768	0.193326	5.62616	1.84e-08	6.21e-06	7	30569409	30570089	R3HDM1	intron (ENSGALG00000012246, intron 2 of 23)	protein_coding-intron (ENSGALG00000012246, intron 2 of 23)	11239		ENSGALG00000049665	86078	28.5899	-1.77237	0.267965	-6.61419	3.74e-11	1.83e-08	16	2419529	2421124	BLEC3	exon (ENSGALG00000055203, exon 2 of 2)	lncRNA-exon (ENSGALG00000055203, exon 2 of 2)	25489
ENSGALG00000056538	222355	1.98301	1.1744	0.40354	2.91025	0.00361145	0.999975	5	8161051	8161229		Intergenic	Intergenic	-7927		ENSGALG00000025469	134449	64.497	0.620475	0.110333	5.62367	1.87e-08	6.28e-06	2	137007253	137008115		intron (ENSGALG00000034528, intron 2 of 6)	protein_coding-intron (ENSGALG00000034528, intron 2 of 6)	57945		ENSGALG00000061039	289	12.6611	-1.45031	0.219284	-6.61386	3.74e-11	1.83e-08	1	801217	801870		intron (ENSGALG00000058086, intron 2 of 6)	protein_coding-intron (ENSGALG00000058086, intron 2 of 6)	6058
ENSGALG00000067900	193163	92.8536	-0.325729	0.111989	-2.90858	0.00363071	0.999975	30	1388724	1390179	ENSGALG00000067900	intron (ENSGALG00000067900, intron 1 of 2)	protein_coding-intron (ENSGALG00000067900, intron 1 of 2)	1468		ENSGALG00000065434	28008	18.9346	0.937626	0.166741	5.62325	1.87e-08	6.29e-06	1	107260840	107261299	KCNE1	intron (ENSGALG00000016014, intron 1 of 4)	protein_coding-intron (ENSGALG00000016014, intron 1 of 3)	-21133		ENSGALG00000055203	195165	34.8841	1.58479	0.239603	6.61422	3.74e-11	1.83e-08	33	2891286	2892442		intron (ENSGALG00000046794, intron 3 of 40)	protein_coding-intron (ENSGALG00000049461, intron 5 of 10)	4698
ENSGALG00000017200	47639	11.9036	-0.535912	0.184283	-2.90809	0.00363643	0.999975	1	186493406	186494221	MTMR2	intron (ENSGALG00000017200, intron 1 of 14)	protein_coding-intron (ENSGALG00000017200, intron 1 of 14)	14039		ENSGALG00000009476	105670	40.3099	-0.714956	0.127163	-5.62235	1.88e-08	6.31e-06	2	22794446	22795302	CDK6	intron (ENSGALG00000009476, intron 3 of 7)	protein_coding-intron (ENSGALG00000009476, intron 3 of 6)	42424		ENSGALG00000057486	263500	16.2894	-1.18068	0.178607	-6.61048	3.83e-11	1.87e-08	8	16910781	16911718		Intergenic	Intergenic	-1580
ENSGALG00000000407	159982	3.45817	1.00749	0.346476	2.90781	0.00363968	0.999975	28	647823	648089	LSM7	TTS (ENSGALG00000000407)	protein_coding-TTS (ENSGALG00000000407)	4205		ENSGALG00000066944	270975	51.7007	-0.77322	0.137537	-5.62193	1.89e-08	6.31e-06	9	10197742	10199181		promoter-TSS (ENSGALG00000002958)	protein_coding-promoter-TSS (ENSGALG00000002958)	156		ENSGALG00000057408	117423	12.0349	-1.39084	0.210512	-6.60693	3.92e-11	1.91e-08	2	63055873	63056570		intron (ENSGALG00000012747, intron 1 of 6)	protein_coding-intron (ENSGALG00000012747, intron 1 of 6)	-22228
ENSGALG00000050198	247214	19.1127	0.452186	0.155514	2.90768	0.00364118	0.999975	6	32340581	32341059	ENSGALG00000050198	intron (ENSGALG00000050198, intron 10 of 12)	protein_coding-intron (ENSGALG00000050198, intron 10 of 12)	-3776		ENSGALG00000068352	268167	17.2923	-1.14908	0.204455	-5.6202	1.91e-08	6.37e-06	9	1321397	1321959		intron (ENSGALG00000035498, intron 6 of 27)	protein_coding-intron (ENSGALG00000035498, intron 6 of 26)	-20212		ENSGALG00000002695	82130	71.8514	0.538537	0.0815404	6.60454	3.99e-11	1.94e-08	15	4049319	4050389	SLC15A4	intron (ENSGALG00000002679, intron 1 of 11)	protein_coding-intron (ENSGALG00000002679, intron 1 of 11)	-3812
ENSGALG00000049940	238416	2.06928	-1.27814	0.439658	-2.90713	0.00364766	0.999975	6	4027902	4028124		intron (ENSGALG00000049940, intron 2 of 2)	lncRNA-intron (ENSGALG00000049940, intron 2 of 2)	39985		ENSGALG00000060323	26576	72.0042	-0.687964	0.122475	-5.61716	1.94e-08	6.46e-06	1	100080822	100081631		Intergenic	Intergenic	-33712		ENSGALG00000017316	49998	4.30005	3.55082	0.537976	6.60033	4.1e-11	1.99e-08	1	196112840	196113011	UCP3	intron (ENSGALG00000017314, intron 32 of 32)	protein_coding-intron (ENSGALG00000017314, intron 31 of 31)	-3895
ENSGALG00000001933	285025	48.5528	-0.308031	0.105974	-2.90667	0.00365303	0.999975	Z	70711423	70712660	CORO2A	intron (ENSGALG00000001933, intron 1 of 11)	protein_coding-intron (ENSGALG00000001933, intron 1 of 10)	19213		ENSGALG00000011444	209450	91.29	-0.625892	0.111424	-5.61718	1.94e-08	6.46e-06	4	49485597	49486390	MFHAS1	promoter-TSS (ENSGALG00000011444)	protein_coding-promoter-TSS (ENSGALG00000011444)	-626		ENSGALG00000000695	155770	44.555	0.783596	0.118777	6.59718	4.19e-11	2.03e-08	26	2175547	2176181	MFSD4A	TTS (ENSGALG00000000692)	protein_coding-TTS (ENSGALG00000000692)	-2302
ENSGALG00000006973	243776	2.75132	-1.08235	0.372433	-2.90616	0.00365892	0.999975	6	22074325	22074493	SH2D6	intron (ENSGALG00000006973, intron 2 of 17)	protein_coding-intron (ENSGALG00000006973, intron 2 of 23)	2815		ENSGALG00000040855	9302	31.2578	0.758391	0.135032	5.61636	1.95e-08	6.47e-06	1	36127842	36129009	PTPRR	intron (ENSGALG00000040855, intron 2 of 13)	protein_coding-intron (ENSGALG00000040855, intron 2 of 13)	40020		ENSGALG00000019690	100775	16.6927	-1.50887	0.228752	-6.5961	4.22e-11	2.04e-08	2	6307523	6308098	WDR86	intron (ENSGALG00000019690, intron 2 of 6)	protein_coding-intron (ENSGALG00000019690, intron 3 of 7)	3899
ENSGALG00000067411	268328	19.9598	0.458575	0.157835	2.90541	0.00366775	0.999975	9	1753196	1753794		intron (ENSGALG00000002155, intron 1 of 2)	protein_coding-intron (ENSGALG00000002155, intron 1 of 1)	37420		ENSGALG00000067049	36542	41.0352	-0.81047	0.144356	-5.6144	1.97e-08	6.53e-06	1	137926524	137927208		intron (ENSGALG00000037856, intron 19 of 25)	protein_coding-intron (ENSGALG00000037856, intron 19 of 24)	68		ENSGALG00000052196	150470	3.94389	3.71216	0.563002	6.59351	4.3e-11	2.07e-08	23	6037517	6037825		exon (ENSGALG00000052196, exon 1 of 6)	protein_coding-exon (ENSGALG00000052196, exon 1 of 6)	238
ENSGALG00000067308	33015	6.65318	0.687202	0.236528	2.90538	0.00366807	0.999975	1	125369030	125369333		intron (ENSGALG00000041433, intron 12 of 12)	protein_coding-intron (ENSGALG00000041433, intron 12 of 13)	-15320		ENSGALG00000037856	69062	19.3571	1.04727	0.186554	5.61379	1.98e-08	6.53e-06	12	17694416	17695005	CHL1	intron (ENSGALG00000007080, intron 1 of 7)	protein_coding-intron (ENSGALG00000007080, intron 1 of 8)	32559		ENSGALG00000000551	155499	9.47407	-2.17058	0.329606	-6.58537	4.54e-11	2.18e-08	26	1610881	1611457	C6orf89	exon (ENSGALG00000053243, exon 1 of 12)	protein_coding-exon (ENSGALG00000053243, exon 1 of 12)	-5503
ENSGALG00000025896	262072	1.79285	1.29748	0.446602	2.90522	0.00366995	0.999975	8	12629619	12629789	PLPPR4	intron (ENSGALG00000005470, intron 1 of 7)	protein_coding-intron (ENSGALG00000005470, intron 1 of 7)	34931		ENSGALG00000007080	74899	18.8808	1.1843	0.21097	5.61357	1.98e-08	6.53e-06	13	17756732	17757061	ENSGALG00000007080	promoter-TSS (ENSGALG00000004798)	protein_coding-promoter-TSS (ENSGALG00000004798)	10473		ENSGALG00000053243	84856	95.7316	0.741693	0.112617	6.58596	4.52e-11	2.18e-08	15	11098429	11099764	ENSGALG00000053243	exon (ENSGALG00000000544, exon 11 of 16)	protein_coding-exon (ENSGALG00000000544, exon 11 of 16)	716
ENSGALG00000016617	190992	4.52968	0.869616	0.299344	2.90508	0.00367162	0.999975	3	105557020	105557175	NCOA1	intron (ENSGALG00000016617, intron 2 of 21)	protein_coding-intron (ENSGALG00000016617, intron 2 of 22)	73223		ENSGALG00000024122	77198	41.5772	-0.744334	0.132592	-5.61371	1.98e-08	6.53e-06	14	5058737	5059171	TNFRSF13B	promoter-TSS (ENSGALG00000067049)	lncRNA-promoter-TSS (ENSGALG00000067049)	-2351		ENSGALG00000061689	186187	6.15958	-1.95859	0.297486	-6.58382	4.59e-11	2.2e-08	3	83153750	83154235		intron (ENSGALG00000016174, intron 14 of 14)	protein_coding-intron (ENSGALG00000016174, intron 15 of 16)	-29057
ENSGALG00000064225	72866	18.4702	0.409537	0.141012	2.90426	0.00368118	0.999975	13	12123492	12124591		intron (ENSGALG00000052571, intron 15 of 16)	protein_coding-intron (ENSGALG00000052571, intron 15 of 16)	-2108		ENSGALG00000011281	109274	67.2337	-0.800917	0.142715	-5.61202	2e-08	6.58e-06	2	35842343	35842942	SGO1	promoter-TSS (ENSGALG00000011281)	protein_coding-promoter-TSS (ENSGALG00000011281)	-96		ENSGALG00000064867	171019	12.9777	-1.33102	0.202178	-6.58341	4.6e-11	2.2e-08	3	28109399	28109917		intron (ENSGALG00000049425, intron 2 of 6)	lncRNA-intron (ENSGALG00000049425, intron 2 of 6)	-12514
ENSGALG00000055165	257286	2.9099	0.987787	0.340174	2.90377	0.00368698	0.999975	7	31165873	31166044		intron (ENSGALG00000012362, intron 15 of 26)	protein_coding-intron (ENSGALG00000012362, intron 15 of 27)	43383		ENSGALG00000012863	15423	20.0143	-1.03087	0.183798	-5.60873	2.04e-08	6.69e-06	1	56891021	56891316	ADCK2	promoter-TSS (ENSGALG00000012863)	protein_coding-promoter-TSS (ENSGALG00000012863)	-114		ENSGALG00000060906	200057	31.4989	-0.823974	0.125176	-6.58253	4.63e-11	2.21e-08	4	10992971	10993874		promoter-TSS (ENSGALG00000060906)	protein_coding-promoter-TSS (ENSGALG00000060906)	-416
ENSGALG00000010087	264419	11.5009	0.545301	0.187799	2.90363	0.00368862	0.999975	8	20630015	20630322	IPO13	intron (ENSGALG00000010083, intron 8 of 13)	protein_coding-intron (ENSGALG00000010083, intron 6 of 11)	-50064		ENSGALG00000007125	102620	52.3297	-0.805224	0.14358	-5.60818	2.04e-08	6.7e-06	2	13147416	13148266	PARD3	promoter-TSS (ENSGALG00000007125)	protein_coding-promoter-TSS (ENSGALG00000007125)	-87		ENSGALG00000016906	39715	6.97744	2.49332	0.378755	6.58293	4.61e-11	2.21e-08	1	154019377	154019741	SPRY2	Intergenic	Intergenic	-34392
ENSGALG00000004096	52971	4.43788	0.841406	0.2898	2.9034	0.00369132	0.999975	10	7133490	7133821	CHRNA7	intron (ENSGALG00000004096, intron 1 of 8)	protein_coding-intron (ENSGALG00000004096, intron 2 of 9)	15022		ENSGALG00000017000	43025	126.036	-0.653799	0.116614	-5.60652	2.06e-08	6.76e-06	1	170180023	170181124	RCBTB2	Intergenic	Intergenic	-6077		ENSGALG00000055689	36440	12.6286	-1.78229	0.270801	-6.58154	4.66e-11	2.22e-08	1	137701262	137701960	ENSGALG00000055689	intron (ENSGALG00000059176, intron 9 of 29)	protein_coding-intron (ENSGALG00000059176, intron 9 of 29)	6908
ENSGALG00000010039	170825	15.3664	-0.55865	0.19251	-2.90192	0.00370878	0.999975	3	27672096	27673407	BRE	intron (ENSGALG00000010039, intron 2 of 10)	protein_coding-intron (ENSGALG00000010039, intron 2 of 10)	19515		ENSGALG00000013073	120904	47.2773	-0.610588	0.10903	-5.60019	2.14e-08	6.98e-06	2	79940050	79941208	UPP1	promoter-TSS (ENSGALG00000013073)	protein_coding-promoter-TSS (ENSGALG00000013073)	-932		ENSGALG00000059586	31067	5.24279	-2.45091	0.37246	-6.58031	4.69e-11	2.23e-08	1	118915328	118915717		exon (ENSGALG00000059715, exon 14 of 15)	protein_coding-exon (ENSGALG00000059715, exon 14 of 15)	-5085
ENSGALG00000031425	91024	10.5327	0.555296	0.191355	2.90192	0.00370884	0.999975	18	2312598	2312938	PMP22	promoter-TSS (ENSGALG00000031425)	protein_coding-promoter-TSS (ENSGALG00000031425)	-915		ENSGALG00000011986	210930	22.9519	0.816327	0.145767	5.6002	2.14e-08	6.98e-06	4	54677947	54678707	FABP2	intron (ENSGALG00000011982, intron 10 of 21)	protein_coding-intron (ENSGALG00000011982, intron 9 of 20)	-38412		ENSGALG00000006083	54273	6.09784	-2.23383	0.339553	-6.57873	4.74e-11	2.25e-08	10	11916731	11917160	LMNAL	TTS (ENSGALG00000063774)	protein_coding-TTS (ENSGALG00000063774)	2485
ENSGALG00000007240	199771	1.62804	1.24952	0.430689	2.9012	0.00371732	0.999975	4	9702904	9703077	TRAIL-LIKE	intron (ENSGALG00000058520, intron 1 of 1)	protein_coding-intron (ENSGALG00000058520, intron 3 of 4)	-107823		ENSGALG00000009480	6868	126.143	-0.629226	0.112396	-5.59827	2.17e-08	7.05e-06	1	27162369	27164119	DOCK4	promoter-TSS (ENSGALG00000009454)	protein_coding-promoter-TSS (ENSGALG00000009454)	23		ENSGALG00000063774	958	4.83347	2.38478	0.362498	6.57874	4.74e-11	2.25e-08	1	2639329	2639560	ENSGALG00000063774	intron (ENSGALG00000054145, intron 2 of 31)	protein_coding-intron (ENSGALG00000006083, intron 1 of 11)	3196
ENSGALG00000026092	126197	2.1514	1.13819	0.392485	2.89997	0.00373194	0.999975	2	103469184	103469398	LOC428525	Intergenic	Intergenic	61708		ENSGALG00000003702	72784	127.129	-0.575229	0.102765	-5.59751	2.17e-08	7.06e-06	13	11939835	11941172	CLINT1	promoter-TSS (ENSGALG00000003702)	protein_coding-promoter-TSS (ENSGALG00000003702)	-223		ENSGALG00000007840	84854	15.7453	1.60294	0.243696	6.57761	4.78e-11	2.26e-08	15	11094318	11094501	SEC14L2	promoter-TSS (ENSGALG00000007840)	protein_coding-promoter-TSS (ENSGALG00000007840)	-47
ENSGALG00000020003	175902	27.2292	0.392554	0.135392	2.89939	0.00373889	0.999975	3	45431129	45431701	MAP3K4	intron (ENSGALG00000020003, intron 1 of 27)	protein_coding-intron (ENSGALG00000020003, intron 1 of 27)	-5239		ENSGALG00000010307	230937	211.627	-0.689738	0.123222	-5.59753	2.17e-08	7.06e-06	5	38361885	38362650	ACYP1	promoter-TSS (ENSGALG00000010309)	protein_coding-promoter-TSS (ENSGALG00000010309)	-127		ENSGALG00000036459	194185	32.3734	1.12146	0.17052	6.5767	4.81e-11	2.27e-08	31	5671067	5671657	THAP8	promoter-TSS (ENSGALG00000036459)	protein_coding-promoter-TSS (ENSGALG00000036459)	-1419
ENSGALG00000066257	179776	1.61641	1.30565	0.450412	2.89879	0.00374604	0.999975	3	57904738	57904926		intron (ENSGALG00000066257, intron 1 of 2)	lncRNA-intron (ENSGALG00000066257, intron 1 of 2)	11066		ENSGALG00000007841	251184	79.0853	-0.640089	0.114377	-5.5963	2.19e-08	7.09e-06	7	9779075	9780119	DNAH7	promoter-TSS (ENSGALG00000007841)	protein_coding-promoter-TSS (ENSGALG00000007841)	9		ENSGALG00000005938	78060	4.00487	-2.58582	0.393484	-6.57161	4.98e-11	2.35e-08	14	6972579	6972838	C7orf62	Intergenic	Intergenic	15840
ENSGALG00000067725	146892	3.81221	0.827376	0.285537	2.89762	0.00376008	0.999975	22	1737982	1738256		TTS (ENSGALG00000067725)	lncRNA-TTS (ENSGALG00000067725)	3027		ENSGALG00000019514	123548	41.5699	0.756543	0.135258	5.59333	2.23e-08	7.17e-06	2	91855805	91856396	CNDP2	Intergenic	Intergenic	5311		ENSGALG00000049816	194795	2.17591	-3.4633	0.527299	-6.56801	5.1e-11	2.4e-08	33	1213036	1213331	LOC112530823	intron (ENSGALG00000047355, intron 1 of 1)	protein_coding-intron (ENSGALG00000047355, intron 1 of 1)	-33991
ENSGALG00000002742	82244	1.87351	1.19673	0.413012	2.89758	0.00376056	0.999975	15	4615618	4615818	TMEM132B	intron (ENSGALG00000002742, intron 5 of 9)	protein_coding-intron (ENSGALG00000002742, intron 4 of 8)	129857		ENSGALG00000013785	124537	43.0966	0.825324	0.147536	5.59406	2.22e-08	7.17e-06	2	97462107	97463195	GNAL	intron (ENSGALG00000014103, intron 1 of 61)	protein_coding-intron (ENSGALG00000014103, intron 2 of 63)	-9584		ENSGALG00000058072	220326	2.49989	4.13544	0.629747	6.56683	5.14e-11	2.42e-08	4	91228418	91228576		intron (ENSGALG00000058072, intron 3 of 3)	lncRNA-intron (ENSGALG00000058072, intron 3 of 3)	3911
ENSGALG00000010183	9439	3.63659	0.88911	0.306972	2.89639	0.00377487	0.999975	1	36532577	36532806	RAB21	Intergenic	Intergenic	-18975		ENSGALG00000014103	213693	33.3278	0.8936	0.159746	5.59388	2.22e-08	7.17e-06	4	66320121	66321027	FRYL	intron (ENSGALG00000048528, intron 1 of 2)	lncRNA-intron (ENSGALG00000048528, intron 1 of 1)	10226		ENSGALG00000011324	254627	57.0244	0.880047	0.134057	6.56474	5.21e-11	2.45e-08	7	22204994	22206369	TUB4A	promoter-TSS (ENSGALG00000011324)	protein_coding-promoter-TSS (ENSGALG00000011324)	4380
ENSGALG00000010542	207004	8.70987	0.933839	0.322452	2.89605	0.00377888	0.999975	4	38050024	38050830	PAPSS1	intron (ENSGALG00000010542, intron 5 of 12)	protein_coding-intron (ENSGALG00000010542, intron 5 of 12)	10931		ENSGALG00000048528	218369	24.8745	1.02172	0.182669	5.5933	2.23e-08	7.17e-06	4	85021809	85022601		intron (ENSGALG00000019514, intron 4 of 12)	protein_coding-intron (ENSGALG00000019514, intron 3 of 11)	-3876		ENSGALG00000057273	265455	15.4812	-1.42225	0.216731	-6.5623	5.3e-11	2.48e-08	8	23273098	23274248	AGBL4	Intergenic	Intergenic	-24200
ENSGALG00000007864	104269	2.98278	0.968879	0.334616	2.89549	0.00378564	0.999975	2	17469414	17469604	ARMC3	intron (ENSGALG00000007864, intron 10 of 17)	protein_coding-intron (ENSGALG00000007864, intron 10 of 17)	29002		ENSGALG00000029402	79568	64.0158	0.72526	0.129701	5.5918	2.25e-08	7.21e-06	14	12577041	12577941	AXIN1	intron (ENSGALG00000029402, intron 3 of 5)	protein_coding-intron (ENSGALG00000029402, intron 2 of 8)	18567		ENSGALG00000050963	25948	4.1478	2.23093	0.339972	6.56209	5.31e-11	2.48e-08	1	95768563	95769105		intron (ENSGALG00000057273, intron 1 of 7)	protein_coding-intron (ENSGALG00000057273, intron 1 of 7)	112744
ENSGALG00000011036	108208	207.99	-0.314761	0.108714	-2.89531	0.00378787	0.999975	2	32193571	32195406	HNRNPA2B1	promoter-TSS (ENSGALG00000011038)	protein_coding-promoter-TSS (ENSGALG00000011038)	441		ENSGALG00000006181	100758	17.2168	0.971951	0.173822	5.59163	2.25e-08	7.21e-06	2	6266371	6266586	NUB1	promoter-TSS (ENSGALG00000006173)	protein_coding-promoter-TSS (ENSGALG00000006173)	-7345		ENSGALG00000010311	9964	3.14607	-3.46717	0.528908	-6.55533	5.55e-11	2.6e-08	1	38704675	38705003	NAV3	intron (ENSGALG00000010311, intron 1 of 37)	protein_coding-intron (ENSGALG00000010311, intron 1 of 37)	-45731
ENSGALG00000010806	232511	2.41337	1.02211	0.35306	2.89501	0.00379141	0.999975	5	44924654	44924897	RIN3	intron (ENSGALG00000010793, intron 13 of 16)	protein_coding-intron (ENSGALG00000010793, intron 13 of 16)	-14979		ENSGALG00000006109	242836	67.2335	-0.739203	0.132233	-5.59016	2.27e-08	7.26e-06	6	19065693	19066605	MAPK8	promoter-TSS (ENSGALG00000006109)	protein_coding-promoter-TSS (ENSGALG00000006109)	1		ENSGALG00000012418	257467	23.8583	-1.00221	0.152922	-6.55371	5.61e-11	2.62e-08	7	32631564	32632294	KYNU	intron (ENSGALG00000012418, intron 1 of 12)	protein_coding-intron (ENSGALG00000012418, intron 1 of 12)	-8454
ENSGALG00000009068	165733	11.874	-0.495555	0.171187	-2.89482	0.00379374	0.999975	3	12660360	12660820	ITPKB	intron (ENSGALG00000009068, intron 2 of 7)	protein_coding-intron (ENSGALG00000009068, intron 2 of 7)	25882		ENSGALG00000028573	171424	112.103	-0.61748	0.110482	-5.58895	2.28e-08	7.29e-06	3	29408524	29409392	SAYSD1	promoter-TSS (ENSGALG00000006837)	protein_coding-promoter-TSS (ENSGALG00000006837)	297		ENSGALG00000065513	43304	2.03788	-4.07124	0.621269	-6.5531	5.64e-11	2.63e-08	1	170936282	170936453		Intergenic	Intergenic	21677
ENSGALG00000007128	199672	19.8097	0.421464	0.145599	2.89468	0.00379545	0.999975	4	9357710	9358181	SH3BGRL	promoter-TSS (ENSGALG00000007128)	protein_coding-promoter-TSS (ENSGALG00000007128)	7		ENSGALG00000006837	224585	27.8086	-0.959347	0.171644	-5.58918	2.28e-08	7.29e-06	5	15659840	15660666	TSPAN4	exon (ENSGALG00000028573, exon 2 of 3)	protein_coding-exon (ENSGALG00000028573, exon 2 of 3)	-588		ENSGALG00000052981	194828	4.95304	-2.39639	0.365788	-6.55131	5.7e-11	2.65e-08	33	1416119	1416395	ENSGALG00000052981	Intergenic	Intergenic	-2923
ENSGALG00000058342	35958	5.88155	0.719914	0.248719	2.89449	0.00379781	0.999975	1	136227647	136228006		promoter-TSS (ENSGALG00000058342)	lncRNA-promoter-TSS (ENSGALG00000058342)	-27		ENSGALG00000029175	37819	180.346	-0.526825	0.0942822	-5.58775	2.3e-08	7.32e-06	1	142511375	142513493	EFNB2	exon (ENSGALG00000029175, exon 1 of 5)	protein_coding-exon (ENSGALG00000029175, exon 1 of 5)	281		ENSGALG00000066517	121091	25.4955	0.878518	0.134098	6.55132	5.7e-11	2.65e-08	2	80843441	80843976	ENSGALG00000066517	intron (ENSGALG00000066517, intron 1 of 5)	protein_coding-intron (ENSGALG00000066517, intron 1 of 5)	-1342
ENSGALG00000042471	1382	12.6297	0.560035	0.193567	2.89324	0.00381289	0.999975	1	4089008	4089906	IL2RA	intron (ENSGALG00000042471, intron 1 of 4)	protein_coding-intron (ENSGALG00000042471, intron 1 of 4)	-4820		ENSGALG00000049552	55430	22.3139	1.11519	0.199584	5.58756	2.3e-08	7.32e-06	10	15265433	15266281		intron (ENSGALG00000068081, intron 2 of 3)	lncRNA-intron (ENSGALG00000068081, intron 2 of 3)	-2723		ENSGALG00000066426	121082	27.0336	0.868661	0.132638	6.54911	5.79e-11	2.68e-08	2	80822195	80822929	ENSGALG00000066426	intron (ENSGALG00000066426, intron 8 of 8)	protein_coding-intron (ENSGALG00000066426, intron 8 of 8)	4080
ENSGALG00000050445	188512	13.1637	0.516146	0.178426	2.89277	0.00381861	0.999975	3	96326816	96327547		intron (ENSGALG00000050445, intron 1 of 2)	lncRNA-intron (ENSGALG00000050445, intron 1 of 2)	-8020		ENSGALG00000057645	154819	66.8145	0.669653	0.119874	5.58629	2.32e-08	7.36e-06	26	187523	189146		promoter-TSS (ENSGALG00000005369)	protein_coding-promoter-TSS (ENSGALG00000005369)	-1115		ENSGALG00000003663	59078	4.26463	-2.66553	0.407267	-6.54493	5.95e-11	2.75e-08	11	5005554	5005759	RBL2	intron (ENSGALG00000031666, intron 12 of 13)	protein_coding-intron (ENSGALG00000031666, intron 12 of 12)	4793
ENSGALG00000061082	157627	6.66315	0.863604	0.298546	2.8927	0.00381947	0.999975	27	3115399	3116041	FK21	intron (ENSGALG00000061082, intron 1 of 1)	protein_coding-intron (ENSGALG00000048718, intron 1 of 2)	4182		ENSGALG00000005369	222208	185.592	-0.697449	0.124855	-5.58607	2.32e-08	7.36e-06	5	7793599	7794666	BTBD10	Intergenic	Intergenic	-823		ENSGALG00000064681	20207	1.75164	4.1602	0.635632	6.54497	5.95e-11	2.75e-08	1	72991727	72991873		intron (ENSGALG00000003663, intron 4 of 21)	protein_coding-intron (ENSGALG00000003663, intron 4 of 20)	-87956
ENSGALG00000061057	104045	1.97387	1.161	0.401364	2.89264	0.00382014	0.999975	2	16907834	16908009		intron (ENSGALG00000007721, intron 7 of 22)	protein_coding-intron (ENSGALG00000007721, intron 8 of 24)	-24715		ENSGALG00000006413	54477	40.4739	0.771227	0.138089	5.585	2.34e-08	7.39e-06	10	12758198	12759466	CEMIP	intron (ENSGALG00000021171, intron 16 of 21)	protein_coding-intron (ENSGALG00000006413, intron 1 of 28)	-16541		ENSGALG00000056830	285567	1.70889	4.05883	0.620452	6.54174	6.08e-11	2.81e-08	Z	77975298	77975577	ENSGALG00000056830	Intergenic	Intergenic	-82915
ENSGALG00000066685	208086	21.7589	0.416351	0.143939	2.89254	0.00382139	0.999975	4	43679511	43680140		exon (ENSGALG00000010764, exon 6 of 6)	protein_coding-exon (ENSGALG00000010764, exon 6 of 6)	-8274		ENSGALG00000016420	31715	181.17	-0.525439	0.0941024	-5.58369	2.35e-08	7.43e-06	1	121383577	121385822	SH3KBP1	promoter-TSS (ENSGALG00000016420)	protein_coding-promoter-TSS (ENSGALG00000016420)	-360		ENSGALG00000045540	10	133.788	1.25241	0.191746	6.53159	6.51e-11	2.99e-08	1	29243	30602	CLC2DL5	Intergenic	Intergenic	2653
ENSGALG00000056811	68135	6.86705	0.653385	0.225989	2.89122	0.0038375	0.999975	12	15126871	15127364		intron (ENSGALG00000056811, intron 2 of 2)	lncRNA-intron (ENSGALG00000056811, intron 1 of 2)	5932		ENSGALG00000005327	269894	9.32925	1.35614	0.2429	5.58313	2.36e-08	7.44e-06	9	6082876	6083189	RBP2	promoter-TSS (ENSGALG00000005327)	protein_coding-promoter-TSS (ENSGALG00000005327)	-852		ENSGALG00000062320	194907	3.20321	2.77034	0.424137	6.53172	6.5e-11	2.99e-08	33	1715005	1715320	ENSGALG00000062320	intron (ENSGALG00000045540, intron 1 of 5)	protein_coding-intron (ENSGALG00000045540, intron 1 of 5)	-1558
ENSGALG00000034081	173247	3.73359	0.907981	0.314065	2.89107	0.00383938	0.999975	3	35231177	35231503	AKT3	intron (ENSGALG00000010713, intron 15 of 17)	protein_coding-intron (ENSGALG00000010713, intron 16 of 18)	81251		ENSGALG00000031410	211627	54.113	0.776019	0.139017	5.58218	2.38e-08	7.47e-06	4	57863727	57864954	ENPEP	Intergenic	Intergenic	-4970		ENSGALG00000065701	36459	4.95972	-2.73052	0.418105	-6.5307	6.55e-11	3e-08	1	137727961	137728292	ENSGALG00000065701	promoter-TSS (ENSGALG00000059176)	protein_coding-promoter-TSS (ENSGALG00000059176)	3154
ENSGALG00000064493	220253	5.19148	0.781061	0.270187	2.89082	0.00384241	0.999975	4	91100339	91100679		intron (ENSGALG00000047979, intron 10 of 15)	protein_coding-intron (ENSGALG00000047979, intron 11 of 16)	9442		ENSGALG00000007477	142093	78.124	-0.627768	0.112468	-5.58173	2.38e-08	7.48e-06	20	10910228	10911134	NELFCD	promoter-TSS (ENSGALG00000007477)	protein_coding-promoter-TSS (ENSGALG00000007477)	-61		ENSGALG00000055065	277752	3.10007	-3.38314	0.518117	-6.52967	6.59e-11	3.02e-08	Z	3120328	3120506		Intergenic	Intergenic	-104380
ENSGALG00000067812	193527	1.59471	-1.78352	0.617074	-2.89029	0.00384885	0.999975	31	2876358	2876518	ENSGALG00000067812	exon (ENSGALG00000067812, exon 1 of 2)	protein_coding-exon (ENSGALG00000067812, exon 1 of 2)	586		ENSGALG00000008132	3700	135.918	-0.553478	0.0991725	-5.58096	2.39e-08	7.5e-06	1	14115351	14116949	PUS7	promoter-TSS (ENSGALG00000008132)	protein_coding-promoter-TSS (ENSGALG00000008132)	-19		ENSGALG00000060145	121085	7.87585	1.67792	0.256975	6.5295	6.6e-11	3.02e-08	2	80829563	80829783		promoter-TSS (ENSGALG00000060145)	lncRNA-promoter-TSS (ENSGALG00000060145)	-957
ENSGALG00000003821	249761	6.84364	0.637618	0.220664	2.88955	0.00385796	0.999975	7	4666428	4666902	ENSGALG00000003821	intron (ENSGALG00000003812, intron 10 of 10)	protein_coding-intron (ENSGALG00000003812, intron 8 of 8)	26219		ENSGALG00000006087	198637	31.6024	-0.765445	0.137181	-5.57982	2.41e-08	7.54e-06	4	3958421	3958932	GPC3	promoter-TSS (ENSGALG00000006087)	protein_coding-promoter-TSS (ENSGALG00000006087)	-108		ENSGALG00000041736	203584	10.5132	-1.70131	0.260638	-6.52747	6.69e-11	3.05e-08	4	23118353	23119186	FSTL5	Intergenic	Intergenic	-51462
ENSGALG00000009678	168520	3.98794	0.914106	0.316361	2.88944	0.00385928	0.999975	3	20875121	20875426	SHKBP1	Intergenic	Intergenic	-28128		ENSGALG00000015230	23410	33.8768	-0.740039	0.132731	-5.57548	2.47e-08	7.71e-06	1	84809769	84810795	NME7	promoter-TSS (ENSGALG00000015225)	protein_coding-promoter-TSS (ENSGALG00000015225)	114		ENSGALG00000008163	162886	19.9227	-1.34127	0.205515	-6.5264	6.74e-11	3.07e-08	3	2957625	2958107	PSME4	intron (ENSGALG00000008163, intron 3 of 45)	protein_coding-intron (ENSGALG00000008163, intron 3 of 45)	9717
ENSGALG00000001749	160505	69.3754	-0.309553	0.107137	-2.88933	0.00386061	0.999975	28	1747330	1749183	ACSBG2	intron (ENSGALG00000001749, intron 1 of 15)	protein_coding-intron (ENSGALG00000001749, intron 1 of 14)	7967		ENSGALG00000005986	222957	57.0228	-0.830055	0.148956	-5.5725	2.51e-08	7.83e-06	5	10514079	10515478	TUB	Intergenic	Intergenic	-700		ENSGALG00000058502	85987	5.8644	-2.38773	0.365973	-6.52435	6.83e-11	3.11e-08	16	2025980	2026458	YLEC13	promoter-TSS (ENSGALG00000058502)	protein_coding-promoter-TSS (ENSGALG00000058502)	-154
ENSGALG00000039673	62512	2.30765	-1.0935	0.378491	-2.8891	0.00386348	0.999975	11	18501864	18502115	GALNS	intron (ENSGALG00000039673, intron 8 of 12)	protein_coding-intron (ENSGALG00000039673, intron 8 of 13)	12539		ENSGALG00000063085	262300	36.5628	-0.71376	0.128092	-5.57225	2.51e-08	7.83e-06	8	13297739	13298667		promoter-TSS (ENSGALG00000005986)	protein_coding-promoter-TSS (ENSGALG00000005986)	48446		ENSGALG00000064920	280973	6.50524	-1.90788	0.292511	-6.52244	6.92e-11	3.14e-08	Z	27199875	27200201		Intergenic	Intergenic	73282
ENSGALG00000015473	25556	9.94939	0.713445	0.246971	2.88878	0.00386737	0.999975	1	93627363	93627798	ADPRH	intron (ENSGALG00000036738, intron 5 of 9)	protein_coding-intron (ENSGALG00000036738, intron 5 of 9)	34709		ENSGALG00000004809	240657	127.892	-0.530928	0.0953507	-5.56816	2.57e-08	8e-06	6	13102147	13103613	PPIF	intron (ENSGALG00000004809, intron 1 of 5)	protein_coding-intron (ENSGALG00000004809, intron 1 of 5)	322		ENSGALG00000060533	131368	4.80698	-2.60227	0.399142	-6.51966	7.05e-11	3.19e-08	2	125378575	125378844	TRIQK	intron (ENSGALG00000060533, intron 3 of 3)	protein_coding-intron (ENSGALG00000060533, intron 3 of 3)	78724
ENSGALG00000060760	201377	1.96969	1.19639	0.414153	2.88877	0.0038675	0.999975	4	14505603	14505769		Intergenic	Intergenic	-30131		ENSGALG00000011149	254468	28.5425	0.787422	0.141439	5.56722	2.59e-08	8.03e-06	7	21844973	21845840	PLA2R1	intron (ENSGALG00000011149, intron 9 of 30)	protein_coding-intron (ENSGALG00000011149, intron 9 of 29)	16939		ENSGALG00000029867	132966	7.88642	2.95255	0.452878	6.51953	7.05e-11	3.19e-08	2	130750466	130751454	MROH1	intron (ENSGALG00000029867, intron 10 of 42)	protein_coding-intron (ENSGALG00000029867, intron 10 of 41)	19867
ENSGALG00000062902	86063	3.99005	-0.999557	0.34621	-2.88714	0.00388757	0.999975	16	2346407	2346673	TRIM7.2	intron (ENSGALG00000049461, intron 7 of 38)	protein_coding-intron (ENSGALG00000049461, intron 2 of 32)	4109		ENSGALG00000002144	149714	40.1047	0.757335	0.136045	5.56678	2.59e-08	8.04e-06	23	4221659	4222535	THRAP3	intron (ENSGALG00000002144, intron 1 of 12)	protein_coding-intron (ENSGALG00000002144, intron 1 of 12)	4504		ENSGALG00000055075	195260	33.7154	-1.11854	0.171699	-6.51456	7.29e-11	3.29e-08	33	3329423	3330369	LOC107049717	intron (ENSGALG00000055075, intron 7 of 28)	protein_coding-intron (ENSGALG00000055075, intron 7 of 28)	7428
ENSGALG00000034973	251792	2.61302	-1.09395	0.378907	-2.88712	0.00388786	0.999975	7	11701252	11701416	FZD7	Intergenic	Intergenic	19074		ENSGALG00000011537	175406	19.1953	-0.984027	0.176788	-5.56614	2.6e-08	8.06e-06	3	43085300	43085830	PDE10A	intron (ENSGALG00000011537, intron 1 of 23)	protein_coding-intron (ENSGALG00000011537, intron 1 of 23)	17612		ENSGALG00000043996	218723	23.3949	-1.22374	0.187878	-6.5135	7.34e-11	3.31e-08	4	85815926	85817060	ENSGALG00000043996	exon (ENSGALG00000063701, exon 4 of 5)	protein_coding-exon (ENSGALG00000063701, exon 4 of 5)	-2665
ENSGALG00000056459	40735	2.70182	-1.05752	0.366313	-2.88693	0.00389025	0.999975	1	157709859	157710062		Intergenic	Intergenic	-27690		ENSGALG00000042759	33886	107.186	-0.741532	0.133253	-5.56482	2.62e-08	8.09e-06	1	129429622	129430409	PRKX	promoter-TSS (ENSGALG00000042759)	protein_coding-promoter-TSS (ENSGALG00000042759)	-145		ENSGALG00000029709	35117	29.9679	1.18248	0.181549	6.51328	7.35e-11	3.31e-08	1	133582483	133583650	INPP4A	intron (ENSGALG00000029709, intron 1 of 26)	protein_coding-intron (ENSGALG00000029709, intron 1 of 25)	19287
ENSGALG00000011639	234647	54.2695	0.283034	0.0980407	2.88691	0.00389048	0.999975	5	51916809	51917712	CEP170B	Intergenic	Intergenic	-9036		ENSGALG00000029235	111090	35.0827	-0.825087	0.148262	-5.56506	2.62e-08	8.09e-06	2	42072921	42073682	MRPL3	promoter-TSS (ENSGALG00000029235)	protein_coding-promoter-TSS (ENSGALG00000029235)	-582		ENSGALG00000060226	285821	2.57605	3.43375	0.527382	6.51094	7.47e-11	3.35e-08	Z	80401549	80401751		Intergenic	Intergenic	64296
ENSGALG00000054553	176779	2.42435	1.09714	0.380327	2.88473	0.00391751	0.999975	3	48390488	48390631		intron (ENSGALG00000054553, intron 3 of 3)	lncRNA-intron (ENSGALG00000054553, intron 2 of 2)	15069		ENSGALG00000059578	218385	30.417	0.807067	0.145123	5.56127	2.68e-08	8.23e-06	4	85052158	85052739		intron (ENSGALG00000048528, intron 1 of 1)	lncRNA-intron (ENSGALG00000048528, intron 1 of 1)	-9152		ENSGALG00000057862	235387	21.3341	-1.40439	0.215858	-6.50607	7.71e-11	3.46e-08	5	53890152	53890888		TTS (ENSGALG00000061039)	protein_coding-TTS (ENSGALG00000061039)	1956
ENSGALG00000007178	225087	2.20853	1.03164	0.357621	2.88472	0.00391759	0.999975	5	16944330	16944483	FADS2	intron (ENSGALG00000007178, intron 1 of 10)	protein_coding-intron (ENSGALG00000007178, intron 1 of 13)	3548		ENSGALG00000006454	223788	34.1574	0.695846	0.12512	5.56143	2.68e-08	8.23e-06	5	13379722	13380327	SLC22A18	intron (ENSGALG00000006454, intron 4 of 10)	protein_coding-intron (ENSGALG00000006454, intron 4 of 8)	16882		ENSGALG00000061039	292	9.25898	1.48165	0.22774	6.50586	7.72e-11	3.46e-08	1	804690	805290		intron (ENSGALG00000057862, intron 1 of 2)	lncRNA-intron (ENSGALG00000057862, intron 1 of 2)	2612
ENSGALG00000016689	34201	26.9254	0.410509	0.142307	2.88468	0.00391817	0.999975	1	130429700	130430054	ASMTL	intron (ENSGALG00000016689, intron 4 of 12)	protein_coding-intron (ENSGALG00000016689, intron 4 of 12)	6147		ENSGALG00000015492	25669	67.4537	0.680382	0.122354	5.56076	2.69e-08	8.24e-06	1	93920482	93921657	PDZK1	TTS (ENSGALG00000015491)	protein_coding-TTS (ENSGALG00000015491)	8920		ENSGALG00000065701	36468	14.2897	-1.8463	0.283977	-6.50159	7.95e-11	3.55e-08	1	137742167	137743070	ENSGALG00000065701	intron (ENSGALG00000059176, intron 3 of 24)	protein_coding-intron (ENSGALG00000059176, intron 3 of 24)	17646
ENSGALG00000051016	83674	9.53016	-0.589797	0.204508	-2.88398	0.00392678	0.999975	15	8138660	8138876		intron (ENSGALG00000032916, intron 25 of 30)	protein_coding-intron (ENSGALG00000032916, intron 25 of 30)	-1389		ENSGALG00000067433	5910	67.8349	-0.625735	0.11256	-5.5591	2.71e-08	8.31e-06	1	23008626	23009794		promoter-TSS (ENSGALG00000067433)	lncRNA-promoter-TSS (ENSGALG00000067433)	23		ENSGALG00000058086	277	4.53592	-3.97614	0.611645	-6.50073	7.99e-11	3.56e-08	1	743223	743936		intron (ENSGALG00000058086, intron 2 of 6)	protein_coding-intron (ENSGALG00000058086, intron 2 of 6)	5784
ENSGALG00000011153	254487	7.92974	0.611196	0.211933	2.88392	0.00392761	0.999975	7	21900861	21901424	LY75	intron (ENSGALG00000011153, intron 16 of 34)	protein_coding-intron (ENSGALG00000011153, intron 16 of 34)	18849		ENSGALG00000002992	270810	51.4846	-0.678835	0.122124	-5.55856	2.72e-08	8.32e-06	9	9704423	9705478	DAW1	promoter-TSS (ENSGALG00000002992)	protein_coding-promoter-TSS (ENSGALG00000002992)	321		ENSGALG00000008591	104754	20.8058	-1.03196	0.158743	-6.50082	7.99e-11	3.56e-08	2	19182448	19183096	CACNB2	intron (ENSGALG00000008591, intron 2 of 12)	protein_coding-intron (ENSGALG00000008591, intron 3 of 13)	76155
ENSGALG00000057993	250952	16.3283	-0.462268	0.160316	-2.88348	0.00393306	0.999975	7	8175848	8176595		Intergenic	Intergenic	17491		ENSGALG00000006855	271455	30.6403	0.869536	0.156466	5.55735	2.74e-08	8.36e-06	9	12631620	12632181	MELTF	intron (ENSGALG00000006855, intron 2 of 14)	protein_coding-intron (ENSGALG00000006855, intron 2 of 14)	1643		ENSGALG00000063408	218692	4.03393	-2.68953	0.413803	-6.49955	8.06e-11	3.58e-08	4	85765594	85765903	CD8A	intron (ENSGALG00000062471, intron 4 of 5)	protein_coding-intron (ENSGALG00000045876, intron 3 of 5)	-2711
ENSGALG00000055062	31581	9.03737	1.39985	0.48553	2.88314	0.00393735	0.999975	1	121005120	121006271		intron (ENSGALG00000055062, intron 1 of 1)	lncRNA-intron (ENSGALG00000061177, intron 3 of 6)	1302		ENSGALG00000066914	135931	35.4518	-0.780438	0.140501	-5.55469	2.78e-08	8.48e-06	2	140837051	140837989		intron (ENSGALG00000066914, intron 1 of 1)	lncRNA-intron (ENSGALG00000066914, intron 1 of 1)	22136		ENSGALG00000015290	283381	3.84644	-2.95051	0.454164	-6.49658	8.22e-11	3.65e-08	Z	51631920	51632420	LIX1	exon (ENSGALG00000009156, exon 2 of 28)	protein_coding-exon (ENSGALG00000009156, exon 2 of 28)	-5801
ENSGALG00000059685	40157	10.2579	0.568561	0.197221	2.88286	0.00394086	0.999975	1	155971817	155972660	KCTD12	intron (ENSGALG00000059685, intron 1 of 1)	protein_coding-intron (ENSGALG00000059685, intron 1 of 1)	72512		ENSGALG00000032577	274275	45.6138	0.819892	0.147623	5.55395	2.79e-08	8.5e-06	9	20313809	20314804	MECOM	intron (ENSGALG00000032577, intron 2 of 15)	protein_coding-intron (ENSGALG00000032577, intron 2 of 16)	-79734		ENSGALG00000009156	227812	6.86547	1.72241	0.265134	6.49636	8.23e-11	3.65e-08	5	26093779	26093953	CDAN1	intron (ENSGALG00000015288, intron 8 of 8)	protein_coding-intron (ENSGALG00000015288, intron 9 of 9)	818
ENSGALG00000002246	259259	10.1724	-0.738277	0.256097	-2.8828	0.00394151	0.999975	8	2731424	2731686	DENND1B	intron (ENSGALG00000002246, intron 2 of 20)	protein_coding-intron (ENSGALG00000002246, intron 2 of 20)	30526		ENSGALG00000065879	175818	14.2715	1.1633	0.20948	5.55326	2.8e-08	8.52e-06	3	45213018	45213746		intron (ENSGALG00000011562, intron 10 of 12)	protein_coding-intron (ENSGALG00000011562, intron 9 of 11)	-49178		ENSGALG00000027874	227360	24.0336	0.817375	0.12584	6.49534	8.28e-11	3.67e-08	5	24670851	24671482	CHAC1	intron (ENSGALG00000008553, intron 36 of 36)	protein_coding-intron (ENSGALG00000008553, intron 36 of 36)	3857
ENSGALG00000010774	266077	4.67606	-0.855135	0.29679	-2.88127	0.0039607	0.999975	8	25568372	25568516	SSBP3	intron (ENSGALG00000010774, intron 4 of 17)	protein_coding-intron (ENSGALG00000010774, intron 4 of 16)	6412		ENSGALG00000005408	61387	58.0067	0.754163	0.135854	5.55128	2.84e-08	8.6e-06	11	15456510	15457606	BCO1	intron (ENSGALG00000057751, intron 2 of 2)	lncRNA-intron (ENSGALG00000057751, intron 2 of 2)	-1745		ENSGALG00000015438	25251	11.6756	-1.4854	0.228768	-6.49303	8.41e-11	3.72e-08	1	92931054	92931735	MPZL1	intron (ENSGALG00000015438, intron 3 of 5)	protein_coding-intron (ENSGALG00000015438, intron 5 of 5)	12033
ENSGALG00000005489	97996	74.8986	-0.315192	0.109394	-2.88125	0.00396101	0.999975	19	8785424	8786589	DDX52	promoter-TSS (ENSGALG00000005489)	protein_coding-promoter-TSS (ENSGALG00000005489)	-218		ENSGALG00000032282	131086	41.0252	0.89998	0.162141	5.55061	2.85e-08	8.62e-06	2	124361451	124362158	CALB1	Intergenic	Intergenic	-30443		ENSGALG00000058450	44	12.0482	-1.36129	0.209717	-6.49109	8.52e-11	3.76e-08	1	181721	182238	ENSGALG00000058450	exon (ENSGALG00000058450, exon 1 of 1)	protein_coding-exon (ENSGALG00000058450, exon 1 of 1)	1870
ENSGALG00000064555	41555	2.84318	1.0409	0.361298	2.881	0.00396413	0.999975	1	164469319	164469519		Intergenic	Intergenic	-114855		ENSGALG00000064293	50372	19.2708	0.976388	0.175928	5.54995	2.86e-08	8.64e-06	1	196962778	196963164		Intergenic	Intergenic	6086		ENSGALG00000030918	161204	34.8752	0.903009	0.139133	6.49027	8.57e-11	3.78e-08	28	3168347	3168878	RBM3	Intergenic	Intergenic	-8896
ENSGALG00000053703	122613	12.7337	-0.660323	0.229221	-2.88073	0.00396757	0.999975	2	88991329	88991847	LOC101748694	intron (ENSGALG00000013402, intron 4 of 9)	protein_coding-intron (ENSGALG00000013402, intron 4 of 10)	-35680		ENSGALG00000034971	137113	23.7675	0.844091	0.152292	5.54257	2.98e-08	8.99e-06	2	146066892	146067470	SLC45A4	intron (ENSGALG00000034971, intron 1 of 8)	protein_coding-intron (ENSGALG00000034971, intron 1 of 8)	-2115		ENSGALG00000065333	285600	2.92552	-3.00403	0.463214	-6.48519	8.86e-11	3.9e-08	Z	78474722	78475066	ENSGALG00000065333	Intergenic	Intergenic	-19728
ENSGALG00000057513	64985	1.95644	-1.31747	0.45737	-2.88053	0.00397011	0.999975	12	5675832	5675963		intron (ENSGALG00000005042, intron 10 of 17)	protein_coding-intron (ENSGALG00000005042, intron 6 of 13)	-23375		ENSGALG00000011572	234318	120.081	-0.466825	0.0842284	-5.54238	2.98e-08	8.99e-06	5	50825485	50827074	ASPG	intron (ENSGALG00000011572, intron 1 of 15)	protein_coding-intron (ENSGALG00000011572, intron 1 of 16)	415		ENSGALG00000063961	85958	6.09933	-4.20203	0.648183	-6.48278	9e-11	3.95e-08	16	1910815	1911760	MHCY2B2	Intergenic	Intergenic	-3453
ENSGALG00000011695	222101	86.2659	-0.302719	0.105098	-2.88036	0.00397224	0.999975	5	7253954	7255235	HIPK3	promoter-TSS (ENSGALG00000011695)	protein_coding-promoter-TSS (ENSGALG00000011695)	-193		ENSGALG00000050247	46068	84.9493	-0.582115	0.105051	-5.54128	3e-08	9.02e-06	1	180043368	180044417		intron (ENSGALG00000005294, intron 3 of 24)	protein_coding-intron (ENSGALG00000005294, intron 3 of 23)	6014		ENSGALG00000066908	204199	4.00934	-3.0951	0.477418	-6.48299	8.99e-11	3.95e-08	4	27129682	27129985		intron (ENSGALG00000066908, intron 1 of 3)	lncRNA-intron (ENSGALG00000066908, intron 2 of 15)	2193
ENSGALG00000057266	34846	9.1329	0.609716	0.211701	2.88009	0.00397565	0.999975	1	132870053	132870865		intron (ENSGALG00000047084, intron 2 of 3)	lncRNA-intron (ENSGALG00000047084, intron 1 of 2)	78036		ENSGALG00000005294	222168	20.1431	0.873008	0.157548	5.54121	3e-08	9.02e-06	5	7611012	7611733	PPFIBP2	promoter-TSS (ENSGALG00000017132)	protein_coding-promoter-TSS (ENSGALG00000017132)	40673		ENSGALG00000017316	49993	12.7929	-1.59766	0.246563	-6.4797	9.19e-11	4.03e-08	1	196107574	196108143	UCP3	intron (ENSGALG00000017314, intron 32 of 32)	protein_coding-intron (ENSGALG00000017314, intron 31 of 31)	-8962
ENSGALG00000010942	107814	2.00825	1.18885	0.412817	2.87984	0.00397874	0.999975	2	30987563	30987724	NUP42	intron (ENSGALG00000010942, intron 7 of 7)	protein_coding-intron (ENSGALG00000010942, intron 7 of 7)	9753		ENSGALG00000004171	53026	96.1409	-0.677515	0.122369	-5.53667	3.08e-08	9.23e-06	10	7315679	7316672	RNF111	promoter-TSS (ENSGALG00000039349)	protein_coding-promoter-TSS (ENSGALG00000039349)	6776		ENSGALG00000031741	137030	10.8606	-1.50344	0.232081	-6.47809	9.29e-11	4.06e-08	2	145855253	145855886	PTK2	intron (ENSGALG00000031741, intron 2 of 34)	protein_coding-intron (ENSGALG00000031741, intron 3 of 36)	46518
ENSGALG00000051906	180464	7.99315	0.802996	0.278871	2.87945	0.00398365	0.999975	3	60303849	60304176		intron (ENSGALG00000051906, intron 1 of 1)	lncRNA-intron (ENSGALG00000051906, intron 1 of 1)	211		ENSGALG00000039349	174321	53.1868	-0.75907	0.1371	-5.53662	3.08e-08	9.23e-06	3	39736430	39737380	DISC1	promoter-TSS (ENSGALG00000004171)	protein_coding-promoter-TSS (ENSGALG00000004171)	-113		ENSGALG00000066026	86000	2.15934	-4.40563	0.680314	-6.47587	9.43e-11	4.11e-08	16	2068655	2068985	ENSGALG00000066026	intron (ENSGALG00000048063, intron 2 of 7)	protein_coding-intron (ENSGALG00000048063, intron 2 of 7)	7484
ENSGALG00000006252	263244	11.3365	0.506428	0.175914	2.87883	0.00399149	0.999975	8	16149669	16150197	LMO4	intron (ENSGALG00000054073, intron 3 of 7)	lncRNA-intron (ENSGALG00000054073, intron 9 of 11)	-19457		ENSGALG00000053133	212040	45.6759	-0.707426	0.127812	-5.53487	3.11e-08	9.31e-06	4	59661842	59662552		promoter-TSS (ENSGALG00000053133)	lncRNA-promoter-TSS (ENSGALG00000053133)	-466		ENSGALG00000055978	125471	15.8675	-1.54614	0.238739	-6.47625	9.4e-11	4.11e-08	2	101229404	101230451		Intergenic	Intergenic	-12177
ENSGALG00000049952	182284	13.079	0.500529	0.173903	2.87821	0.00399935	0.999975	3	67604712	67605228	SCML4	intron (ENSGALG00000015308, intron 11 of 20)	protein_coding-intron (ENSGALG00000015308, intron 11 of 20)	-29218		ENSGALG00000009429	203371	19.695	1.01336	0.183127	5.53363	3.14e-08	9.36e-06	4	21892442	21892879	RXFP1	intron (ENSGALG00000009429, intron 2 of 18)	protein_coding-intron (ENSGALG00000009429, intron 1 of 17)	14024		ENSGALG00000058611	285617	1.97279	-3.87287	0.598141	-6.47484	9.49e-11	4.13e-08	Z	78549418	78549696	ENSGALG00000058611	Intergenic	Intergenic	90749
ENSGALG00000008621	252159	3.59893	-0.885952	0.30783	-2.87806	0.00400134	0.999975	7	12751409	12751566	NRP2	TTS (ENSGALG00000062187)	lncRNA-TTS (ENSGALG00000062187)	-7073		ENSGALG00000006689	54756	24.0266	0.847116	0.153108	5.53282	3.15e-08	9.39e-06	10	13446570	13447119	ABHD2	intron (ENSGALG00000006689, intron 3 of 10)	protein_coding-intron (ENSGALG00000006689, intron 3 of 10)	16031		ENSGALG00000055510	4	40.396	-1.04743	0.161881	-6.47033	9.78e-11	4.25e-08	1	20005	20720		TTS (ENSGALG00000055510)	lncRNA-TTS (ENSGALG00000055510)	4115
ENSGALG00000000352	159958	9.54953	0.598761	0.208055	2.8779	0.00400338	0.999975	28	596043	596632	TIMM44	intron (ENSGALG00000000352, intron 7 of 11)	protein_coding-intron (ENSGALG00000000352, intron 7 of 12)	7026		ENSGALG00000013183	122049	26.4253	0.8857	0.160104	5.53204	3.17e-08	9.4e-06	2	85747178	85748115	TERT	intron (ENSGALG00000013183, intron 13 of 15)	protein_coding-intron (ENSGALG00000013183, intron 13 of 15)	24743		ENSGALG00000060868	303	2.35626	3.99956	0.618301	6.46864	9.89e-11	4.29e-08	1	867220	867402		Intergenic	Intergenic	-4004
ENSGALG00000042963	157388	13.4002	-0.578246	0.200949	-2.87757	0.0040075	0.999975	27	2250707	2250957	ENSGALG00000042963	exon (ENSGALG00000042963, exon 5 of 18)	protein_coding-exon (ENSGALG00000042963, exon 5 of 18)	1650		ENSGALG00000011880	210709	102.61	-0.703598	0.127185	-5.53209	3.16e-08	9.4e-06	4	53917830	53918854	BBS7	promoter-TSS (ENSGALG00000011880)	protein_coding-promoter-TSS (ENSGALG00000011880)	83		ENSGALG00000050513	85771	11.8165	2.00902	0.310703	6.46604	1.01e-10	4.36e-08	16	1253878	1254707	ENSGALG00000050513	Intergenic	Intergenic	4871
ENSGALG00000059284	157465	2.81599	1.11327	0.386899	2.8774	0.00400961	0.999975	27	2445018	2445189	ENSGALG00000059284	TTS (ENSGALG00000059284)	protein_coding-TTS (ENSGALG00000059284)	757		ENSGALG00000040298	114170	35.8932	-0.723443	0.130796	-5.53107	3.18e-08	9.44e-06	2	52824513	52825759	TPK1	intron (ENSGALG00000040298, intron 3 of 7)	protein_coding-intron (ENSGALG00000040298, intron 3 of 8)	176299		ENSGALG00000055547	202797	14.818	-1.58228	0.244752	-6.46482	1.01e-10	4.39e-08	4	19605089	19605615		Intergenic	Intergenic	17239
ENSGALG00000025545	122440	2.07325	1.24208	0.431671	2.87737	0.00400999	0.999975	2	88263353	88263567		intron (ENSGALG00000013200, intron 13 of 18)	protein_coding-intron (ENSGALG00000013200, intron 13 of 18)	-18904		ENSGALG00000068260	161779	54.3079	-0.659399	0.11924	-5.53003	3.2e-08	9.46e-06	28	4508226	4509036		intron (ENSGALG00000051682, intron 2 of 2)	lncRNA-intron (ENSGALG00000051682, intron 2 of 2)	-1635		ENSGALG00000059730	24256	4.14375	-2.40438	0.371993	-6.4635	1.02e-10	4.42e-08	1	87785876	87786090		intron (ENSGALG00000015351, intron 10 of 17)	protein_coding-intron (ENSGALG00000015351, intron 10 of 18)	34128
ENSGALG00000055953	137742	5.56326	0.833789	0.289854	2.87659	0.00402001	0.999975	2	148919481	148919813	ENSGALG00000055953	Intergenic	Intergenic	1779		ENSGALG00000063632	252786	39.5335	-0.99252	0.179466	-5.53042	3.19e-08	9.46e-06	7	14515255	14515728		Intergenic	Intergenic	-19922		ENSGALG00000067927	10202	56.6813	0.772955	0.119704	6.45723	1.07e-10	4.6e-08	1	39832637	39833574	RPS16	promoter-TSS (ENSGALG00000067927)	protein_coding-promoter-TSS (ENSGALG00000067927)	97
ENSGALG00000067863	86209	6.63043	-1.7479	0.607823	-2.87567	0.00403171	0.999975	17	514115	514345	ENSGALG00000067863	intron (ENSGALG00000067863, intron 4 of 4)	protein_coding-intron (ENSGALG00000067863, intron 4 of 4)	14229		ENSGALG00000002649	144846	46.5253	0.911242	0.164791	5.52969	3.21e-08	9.47e-06	21	3617213	3618315	UBE4B	intron (ENSGALG00000002649, intron 9 of 29)	protein_coding-intron (ENSGALG00000002649, intron 9 of 29)	16974		ENSGALG00000063823	246547	6.46644	2.15438	0.333824	6.45363	1.09e-10	4.7e-08	6	30338754	30338987		intron (ENSGALG00000063823, intron 2 of 6)	lncRNA-intron (ENSGALG00000063479, intron 1 of 2)	-11497
ENSGALG00000065101	7467	8.97225	0.596953	0.207601	2.87548	0.00403416	0.999975	1	29960476	29961025		promoter-TSS (ENSGALG00000065101)	lncRNA-promoter-TSS (ENSGALG00000065101)	-602		ENSGALG00000056112	190074	24.1924	1.03895	0.187938	5.52819	3.24e-08	9.52e-06	3	102261737	102262337		intron (ENSGALG00000056112, intron 2 of 4)	lncRNA-intron (ENSGALG00000056112, intron 1 of 2)	7644		ENSGALG00000025528	57885	28.6918	-1.01084	0.156679	-6.45166	1.11e-10	4.76e-08	11	1280239	1281630		intron (ENSGALG00000023898, intron 10 of 21)	protein_coding-intron (ENSGALG00000023898, intron 10 of 23)	-10795
ENSGALG00000067229	101739	5.18432	-0.832932	0.289684	-2.87531	0.00403631	0.999975	2	9857813	9858090		promoter-TSS (ENSGALG00000067229)	lncRNA-promoter-TSS (ENSGALG00000067229)	727		ENSGALG00000010427	275537	7.72591	1.82583	0.330269	5.52832	3.23e-08	9.52e-06	9	23992060	23992217	TM4SF4	exon (ENSGALG00000010412, exon 6 of 6)	protein_coding-exon (ENSGALG00000010412, exon 6 of 6)	10733		ENSGALG00000056830	285563	2.31263	3.85105	0.597042	6.45022	1.12e-10	4.8e-08	Z	77960891	77961364	ENSGALG00000056830	Intergenic	Intergenic	-68605
ENSGALG00000038175	137715	7.17062	-0.644127	0.224045	-2.87499	0.00404035	0.999975	2	148859543	148859834	NAPRT	intron (ENSGALG00000038175, intron 5 of 11)	protein_coding-intron (ENSGALG00000038175, intron 7 of 13)	1565		ENSGALG00000009815	8344	75.6428	-0.595566	0.10777	-5.52626	3.27e-08	9.61e-06	1	33515288	33516408	TMEM5	promoter-TSS (ENSGALG00000009815)	protein_coding-promoter-TSS (ENSGALG00000009815)	95		ENSGALG00000056413	195185	4.29651	-2.14741	0.33296	-6.44946	1.12e-10	4.81e-08	33	3166671	3166853	ENSGALG00000056413	promoter-TSS (ENSGALG00000056413)	protein_coding-promoter-TSS (ENSGALG00000056413)	-513
ENSGALG00000049011	201822	8.25225	0.635029	0.220914	2.87456	0.00404591	0.999975	4	16270498	16270744		Intergenic	Intergenic	-2307		ENSGALG00000010427	275543	38.4979	0.844266	0.152808	5.52502	3.29e-08	9.66e-06	9	24009878	24011011	TM4SF4	Intergenic	Intergenic	-7573		ENSGALG00000012319	212508	5.31155	-2.1756	0.337348	-6.44912	1.13e-10	4.82e-08	4	60979189	60979517	SLC9B2	intron (ENSGALG00000012338, intron 6 of 9)	protein_coding-intron (ENSGALG00000012338, intron 6 of 10)	-6543
ENSGALG00000014813	280291	3.56768	0.912498	0.317534	2.8737	0.00405695	0.999975	Z	22255844	22256141	HOMER1	intron (ENSGALG00000014813, intron 1 of 8)	protein_coding-intron (ENSGALG00000014813, intron 1 of 8)	7164		ENSGALG00000058445	247175	29.8876	0.908917	0.164524	5.52454	3.3e-08	9.67e-06	6	32270844	32271318		intron (ENSGALG00000062839, intron 3 of 3)	lncRNA-intron (ENSGALG00000062839, intron 2 of 2)	-1061		ENSGALG00000060827	195113	4.91805	2.46919	0.382942	6.44793	1.13e-10	4.85e-08	33	2559457	2560022	ENSGALG00000060827	Intergenic	Intergenic	-3621
ENSGALG00000008947	166134	4.86721	-0.74321	0.258626	-2.87368	0.00405715	0.999975	3	13961669	13962015	PAK5	intron (ENSGALG00000008947, intron 1 of 11)	protein_coding-intron (ENSGALG00000008947, intron 1 of 11)	-10866		ENSGALG00000066634	237579	26.5155	0.78539	0.142177	5.52404	3.31e-08	9.69e-06	5	59549662	59550368		intron (ENSGALG00000066634, intron 1 of 2)	lncRNA-intron (ENSGALG00000066634, intron 1 of 1)	2967		ENSGALG00000052286	24974	2.41302	-3.51931	0.545872	-6.44714	1.14e-10	4.87e-08	1	90733674	90733996		TTS (ENSGALG00000056044)	lncRNA-TTS (ENSGALG00000056044)	3990
ENSGALG00000064017	159741	5.64972	0.82407	0.28677	2.87363	0.00405784	0.999975	28	111641	111828		TTS (ENSGALG00000030849)	lncRNA-TTS (ENSGALG00000030849)	4923		ENSGALG00000057767	211250	15.1749	1.50665	0.272784	5.52324	3.33e-08	9.71e-06	4	56322047	56322689		intron (ENSGALG00000057767, intron 3 of 3)	lncRNA-intron (ENSGALG00000057767, intron 2 of 3)	29575		ENSGALG00000056697	284724	4.17226	-2.16019	0.335153	-6.44537	1.15e-10	4.91e-08	Z	66332894	66333150	ENSGALG00000056697	intron (ENSGALG00000042375, intron 9 of 18)	protein_coding-intron (ENSGALG00000042375, intron 9 of 18)	-191
ENSGALG00000057617	232719	5.3768	0.786666	0.273775	2.8734	0.00406076	0.999975	5	45504184	45504419	PRIMA1	intron (ENSGALG00000057617, intron 1 of 3)	protein_coding-intron (ENSGALG00000057617, intron 1 of 3)	3811		ENSGALG00000008293	244911	52.2919	-0.820148	0.148506	-5.52268	3.34e-08	9.72e-06	6	24990030	24990904	SH3PXD2A	exon (ENSGALG00000010971, exon 1 of 7)	protein_coding-exon (ENSGALG00000010971, exon 1 of 7)	1249		ENSGALG00000042375	133102	6.38564	2.05604	0.318989	6.44548	1.15e-10	4.91e-08	2	131226423	131227035	RECQL4	promoter-TSS (ENSGALG00000056697)	protein_coding-promoter-TSS (ENSGALG00000056697)	7673
ENSGALG00000002921	249232	2.51065	1.04979	0.365405	2.87296	0.00406648	0.999975	7	2836136	2836287	LANCL1	intron (ENSGALG00000002921, intron 2 of 8)	protein_coding-intron (ENSGALG00000002921, intron 2 of 8)	5959		ENSGALG00000010971	254092	17.2656	-1.05367	0.190793	-5.52256	3.34e-08	9.72e-06	7	19815427	19816070	CSRNP3	promoter-TSS (ENSGALG00000008293)	protein_coding-promoter-TSS (ENSGALG00000008293)	-65685		ENSGALG00000004038	52856	91.0182	0.56647	0.087917	6.44324	1.17e-10	4.96e-08	10	6685322	6686755	ADAL	TTS (ENSGALG00000059595)	lncRNA-TTS (ENSGALG00000059595)	579
ENSGALG00000052312	39906	7.53487	0.690807	0.240478	2.87264	0.00407063	0.999975	1	154755392	154755964		intron (ENSGALG00000036877, intron 1 of 6)	lncRNA-intron (ENSGALG00000036877, intron 1 of 6)	-30606		ENSGALG00000063986	163618	71.7045	-0.801279	0.145108	-5.52195	3.35e-08	9.73e-06	3	4694556	4695261	FLRT3	promoter-TSS (ENSGALG00000063986)	protein_coding-promoter-TSS (ENSGALG00000063986)	-510		ENSGALG00000058139	32752	11.5187	1.94471	0.301807	6.44356	1.17e-10	4.96e-08	1	124380531	124380932		promoter-TSS (ENSGALG00000004038)	protein_coding-promoter-TSS (ENSGALG00000004038)	-2738
ENSGALG00000006652	101888	2.21977	-1.27669	0.444516	-2.87208	0.00407773	0.999975	2	10209838	10210004	DIP2C	intron (ENSGALG00000006652, intron 1 of 37)	protein_coding-intron (ENSGALG00000006652, intron 1 of 37)	43652		ENSGALG00000046408	226035	21.1856	-0.890329	0.161238	-5.52183	3.35e-08	9.73e-06	5	19806145	19806504	RAG2	promoter-TSS (ENSGALG00000008991)	protein_coding-promoter-TSS (ENSGALG00000008991)	-50258		ENSGALG00000065139	12096	89.8675	0.610896	0.0948939	6.43767	1.21e-10	5.14e-08	1	47920698	47922140	ENSGALG00000065139	exon (ENSGALG00000044155, exon 3 of 3)	protein_coding-exon (ENSGALG00000044155, exon 3 of 3)	1496
ENSGALG00000058232	157617	3.61482	0.988055	0.344056	2.87178	0.00408167	0.999975	27	3064863	3065387	ENSGALG00000058232	exon (ENSGALG00000049145, exon 1 of 1)	protein_coding-exon (ENSGALG00000049145, exon 1 of 1)	-1081		ENSGALG00000008991	227746	75.9841	-0.721585	0.130689	-5.52137	3.36e-08	9.73e-06	5	25826616	25827938	VPS39	exon (ENSGALG00000015154, exon 39 of 39)	protein_coding-exon (ENSGALG00000015154, exon 39 of 39)	39		ENSGALG00000062535	253168	22.6621	1.34029	0.208282	6.43501	1.23e-10	5.22e-08	7	16138298	16138759		Intergenic	Intergenic	-6985
ENSGALG00000053041	220266	7.88776	-0.7474	0.260295	-2.87136	0.00408709	0.999975	4	91124586	91124751	LOC107050083	intron (ENSGALG00000053041, intron 1 of 9)	protein_coding-intron (ENSGALG00000053041, intron 1 of 9)	2930		ENSGALG00000015154	281841	4.72066	1.93591	0.350602	5.52168	3.36e-08	9.73e-06	Z	36719634	36720060	TRPM6	intron (ENSGALG00000046408, intron 1 of 4)	protein_coding-intron (ENSGALG00000046408, intron 1 of 2)	83129		ENSGALG00000064974	251501	24.1546	1.60414	0.249381	6.4325	1.26e-10	5.3e-08	7	10707397	10708478		exon (ENSGALG00000055654, exon 4 of 5)	lncRNA-exon (ENSGALG00000055654, exon 4 of 5)	-38343
ENSGALG00000065422	116626	2.94267	-1.10127	0.383602	-2.87087	0.00409341	0.999975	2	60992170	60992341		Intergenic	Intergenic	28478		ENSGALG00000059288	131520	22.6813	1.09006	0.197519	5.51879	3.41e-08	9.84e-06	2	125883104	125883807		intron (ENSGALG00000035094, intron 15 of 17)	protein_coding-intron (ENSGALG00000035094, intron 15 of 17)	20158		ENSGALG00000057326	178990	14.03	-1.27587	0.198465	-6.42867	1.29e-10	5.43e-08	3	55364673	55365267		intron (ENSGALG00000013941, intron 8 of 12)	protein_coding-intron (ENSGALG00000013941, intron 6 of 10)	24662
ENSGALG00000042784	114936	4.10586	0.85275	0.29706	2.87064	0.00409646	0.999975	2	55616241	55616454	TPPP	intron (ENSGALG00000042784, intron 1 of 3)	protein_coding-intron (ENSGALG00000042784, intron 1 of 3)	3547		ENSGALG00000002959	239110	51.3359	-0.730379	0.132336	-5.51914	3.41e-08	9.84e-06	6	8668054	8668795	NRBF2	Intergenic	Intergenic	5305		ENSGALG00000029446	1591	27.4457	1.31423	0.204449	6.42814	1.29e-10	5.44e-08	1	4716872	4718010	LOC419112	intron (ENSGALG00000029446, intron 7 of 7)	protein_coding-intron (ENSGALG00000029446, intron 7 of 7)	28534
ENSGALG00000017321	50061	2.38614	-1.23814	0.431352	-2.87036	0.00410004	0.999975	1	196239445	196239633	PLEKHB1	intron (ENSGALG00000017323, intron 1 of 10)	protein_coding-intron (ENSGALG00000017323, intron 1 of 8)	-10428		ENSGALG00000066704	166047	26.4903	0.91299	0.165464	5.51777	3.43e-08	9.86e-06	3	13771791	13772536		exon (ENSGALG00000057862, exon 3 of 3)	lncRNA-exon (ENSGALG00000057862, exon 3 of 3)	38297		ENSGALG00000068573	112648	3.40624	-2.71881	0.423261	-6.42348	1.33e-10	5.6e-08	2	47040680	47041019		intron (ENSGALG00000048096, intron 1 of 1)	lncRNA-intron (ENSGALG00000048096, intron 1 of 5)	-6683
ENSGALG00000001094	89695	1.93594	-1.3219	0.46059	-2.87001	0.00410459	0.999975	17	9702817	9702914	ADGRD2	promoter-TSS (ENSGALG00000001094)	protein_coding-promoter-TSS (ENSGALG00000001094)	474		ENSGALG00000012364	176729	102.878	-0.642781	0.116495	-5.51766	3.44e-08	9.86e-06	3	48239111	48240217	PPIL4	intron (ENSGALG00000009003, intron 4 of 7)	protein_coding-intron (ENSGALG00000009003, intron 4 of 7)	151		ENSGALG00000066555	28709	36.8339	-1.16454	0.181314	-6.42276	1.34e-10	5.62e-08	1	109461916	109462820		intron (ENSGALG00000049863, intron 2 of 2)	lncRNA-intron (ENSGALG00000049863, intron 2 of 2)	-4298
ENSGALG00000055494	125291	7.27997	0.668644	0.233017	2.86951	0.00411107	0.999975	2	100632100	100632614		intron (ENSGALG00000014793, intron 3 of 12)	protein_coding-intron (ENSGALG00000014793, intron 3 of 12)	177128		ENSGALG00000064845	235379	8.53725	1.47928	0.268096	5.51772	3.43e-08	9.86e-06	5	53871734	53872171		intron (ENSGALG00000012364, intron 1 of 13)	protein_coding-intron (ENSGALG00000012364, intron 2 of 14)	14967		ENSGALG00000005412	99700	18.7141	-1.42311	0.221608	-6.42176	1.35e-10	5.65e-08	2	3282872	3284143	SNAP47	intron (ENSGALG00000005412, intron 5 of 5)	protein_coding-intron (ENSGALG00000005412, intron 4 of 4)	18515
ENSGALG00000050587	47444	2.21108	1.29714	0.452106	2.8691	0.0041164	0.999975	1	185831101	185831283		Intergenic	Intergenic	-106949		ENSGALG00000011986	210932	4.52912	1.80328	0.32686	5.51697	3.45e-08	9.88e-06	4	54680414	54680766	FABP2	intron (ENSGALG00000011982, intron 10 of 21)	protein_coding-intron (ENSGALG00000011982, intron 9 of 20)	-36149		ENSGALG00000061827	208148	15.7438	-1.14543	0.178385	-6.42114	1.35e-10	5.67e-08	4	44039854	44040537		Intergenic	Intergenic	-9973
ENSGALG00000034265	44662	2.73625	1.01402	0.353427	2.86909	0.00411649	0.999975	1	175947844	175948044	ZAR1L	intron (ENSGALG00000017075, intron 58 of 60)	protein_coding-intron (ENSGALG00000017075, intron 58 of 60)	9184		ENSGALG00000053611	54348	10.4265	1.25567	0.227696	5.51467	3.49e-08	1e-05	10	12230519	12230964		promoter-TSS (ENSGALG00000002980)	protein_coding-promoter-TSS (ENSGALG00000002980)	9388		ENSGALG00000015395	24855	67.9364	-0.790903	0.123198	-6.41975	1.36e-10	5.71e-08	1	89958468	89959918	CD200L	promoter-TSS (ENSGALG00000015395)	protein_coding-promoter-TSS (ENSGALG00000015395)	-264
ENSGALG00000058281	124073	3.18945	0.926726	0.323075	2.86846	0.00412476	0.999975	2	94967856	94968071		intron (ENSGALG00000066909, intron 1 of 2)	lncRNA-intron (ENSGALG00000066909, intron 1 of 2)	-6265		ENSGALG00000006565	83892	15.3452	1.04182	0.188936	5.51416	3.5e-08	1e-05	15	8680796	8681157	GGT2	intron (ENSGALG00000053611, intron 3 of 3)	lncRNA-intron (ENSGALG00000053611, intron 2 of 2)	3486		ENSGALG00000028944	188696	24.7333	-0.99959	0.155749	-6.41796	1.38e-10	5.77e-08	3	96735160	96735973		intron (ENSGALG00000016443, intron 2 of 4)	protein_coding-intron (ENSGALG00000016443, intron 2 of 5)	-1958
ENSGALG00000068378	141243	1.99735	1.12059	0.390705	2.86813	0.00412903	0.999975	20	9059240	9059408		intron (ENSGALG00000005901, intron 4 of 21)	protein_coding-intron (ENSGALG00000005901, intron 4 of 21)	-24113		ENSGALG00000058834	209038	110.105	-0.644832	0.116958	-5.51339	3.52e-08	1e-05	4	47013946	47014801		intron (ENSGALG00000002182, intron 5 of 7)	protein_coding-intron (ENSGALG00000002182, intron 4 of 5)	-48		ENSGALG00000055753	153151	3.55283	-3.28941	0.512794	-6.41468	1.41e-10	5.88e-08	24	5925422	5925696		intron (ENSGALG00000055753, intron 3 of 3)	lncRNA-intron (ENSGALG00000067281, intron 1 of 1)	8867
ENSGALG00000059036	249030	2.32856	-1.17541	0.409902	-2.86755	0.00413669	0.999975	7	2357001	2357131		promoter-TSS (ENSGALG00000059036)	lncRNA-promoter-TSS (ENSGALG00000059036)	7		ENSGALG00000002980	239215	41.4426	-0.766917	0.139114	-5.51288	3.53e-08	1e-05	6	8917428	8917919	RTKN2	promoter-TSS (ENSGALG00000058834)	lncRNA-promoter-TSS (ENSGALG00000058834)	-212		ENSGALG00000015064	126096	5.53697	-1.98603	0.309916	-6.40829	1.47e-10	6.12e-08	2	103217846	103218188	TTC39C	intron (ENSGALG00000015056, intron 59 of 77)	protein_coding-intron (ENSGALG00000015056, intron 19 of 37)	-33645
ENSGALG00000064466	231172	13.1475	0.498808	0.173965	2.86728	0.00414012	0.999975	5	38967042	38967750		TTS (ENSGALG00000041775)	protein_coding-TTS (ENSGALG00000041775)	104673		ENSGALG00000002182	259027	51.5096	0.600032	0.10884	5.51298	3.53e-08	1e-05	8	2048842	2050563	NR5A2	intron (ENSGALG00000006565, intron 3 of 14)	protein_coding-intron (ENSGALG00000006565, intron 1 of 12)	19479		ENSGALG00000059051	220322	3.4524	3.54024	0.552466	6.40807	1.47e-10	6.12e-08	4	91221002	91221236		Intergenic	Intergenic	-1540
ENSGALG00000005966	66111	2.73137	-1.06198	0.370405	-2.86707	0.00414297	0.999975	12	9998921	9999115	KBTBD12	intron (ENSGALG00000032736, intron 2 of 8)	protein_coding-intron (ENSGALG00000032736, intron 2 of 8)	-9769		ENSGALG00000003574	58655	47.5701	-0.649597	0.117888	-5.51029	3.58e-08	1.01e-05	11	3698078	3699018	LPCAT2	Intergenic	Intergenic	-33620		ENSGALG00000024077	25194	4.67393	-2.08284	0.325128	-6.40622	1.49e-10	6.18e-08	1	92727045	92727379	ARL6	intron (ENSGALG00000024077, intron 9 of 18)	protein_coding-intron (ENSGALG00000024077, intron 9 of 18)	18021
ENSGALG00000009388	167559	1.89569	1.2319	0.429687	2.86697	0.00414424	0.999975	3	17895127	17895294	SUSD4	intron (ENSGALG00000009388, intron 1 of 5)	protein_coding-intron (ENSGALG00000009388, intron 2 of 6)	41356		ENSGALG00000036128	123516	34.8885	-0.804735	0.146009	-5.51155	3.56e-08	1.01e-05	2	91756327	91757022	ZNF407	TTS (ENSGALG00000003580)	protein_coding-TTS (ENSGALG00000003580)	48162		ENSGALG00000061228	193406	14.6862	2.30302	0.359556	6.40518	1.5e-10	6.22e-08	31	2145037	2145515		exon (ENSGALG00000061228, exon 6 of 6)	lncRNA-exon (ENSGALG00000061228, exon 6 of 6)	1843
ENSGALG00000060709	140257	4.48712	0.861092	0.300398	2.8665	0.0041504	0.999975	20	5733208	5733515		intron (ENSGALG00000004508, intron 9 of 14)	protein_coding-intron (ENSGALG00000004508, intron 10 of 16)	30497		ENSGALG00000036567	128821	47.1376	-0.683555	0.124042	-5.51068	3.57e-08	1.01e-05	2	114765448	114766236	ARMC1	intron (ENSGALG00000036128, intron 3 of 8)	protein_coding-intron (ENSGALG00000036128, intron 3 of 8)	38141		ENSGALG00000046758	186490	16.5966	1.48256	0.231715	6.39817	1.57e-10	6.5e-08	3	85826939	85827617		promoter-TSS (ENSGALG00000046758)	lncRNA-promoter-TSS (ENSGALG00000046758)	-12196
ENSGALG00000057276	217343	1.80449	1.22555	0.427566	2.86635	0.00415235	0.999975	4	82088621	82088799		intron (ENSGALG00000015628, intron 3 of 4)	protein_coding-intron (ENSGALG00000015628, intron 3 of 4)	19981		ENSGALG00000057584	55458	11.9111	1.08991	0.197959	5.50572	3.68e-08	1.02e-05	10	15345943	15346585		exon (ENSGALG00000062501, exon 2 of 2)	lncRNA-exon (ENSGALG00000062501, exon 2 of 2)	21717		ENSGALG00000030245	235736	60.6201	0.846445	0.132362	6.39492	1.61e-10	6.63e-08	5	54732398	54733099	ENSGALG00000030245	promoter-TSS (ENSGALG00000011917)	protein_coding-promoter-TSS (ENSGALG00000011917)	228
ENSGALG00000007483	68005	2.81544	1.1499	0.401328	2.86523	0.00416704	0.999975	12	14846802	14847002	LRIG1	intron (ENSGALG00000007483, intron 18 of 18)	protein_coding-intron (ENSGALG00000007483, intron 19 of 19)	79235		ENSGALG00000057618	72642	129.393	-0.639238	0.116072	-5.50727	3.64e-08	1.02e-05	13	11310835	11311696	ENSGALG00000057618	TTS (ENSGALG00000068081)	lncRNA-TTS (ENSGALG00000068081)	8618		ENSGALG00000056830	285542	2.11934	3.94293	0.616751	6.39306	1.63e-10	6.7e-08	Z	77867924	77868345	ENSGALG00000056830	Intergenic	Intergenic	24388
ENSGALG00000014923	280647	1.90232	1.35667	0.473571	2.86477	0.00417315	0.999975	Z	24655410	24655570	ARHGEF28	intron (ENSGALG00000014923, intron 5 of 36)	protein_coding-intron (ENSGALG00000014923, intron 5 of 35)	46718		ENSGALG00000032642	98935	41.5641	0.862053	0.156515	5.50778	3.63e-08	1.02e-05	2	839796	840965	SMARCC1	intron (ENSGALG00000057618, intron 3 of 3)	protein_coding-intron (ENSGALG00000057618, intron 3 of 3)	9588		ENSGALG00000067572	21630	3.04347	-2.57756	0.403404	-6.38952	1.66e-10	6.81e-08	1	78887691	78887958	ENSGALG00000067572	exon (ENSGALG00000003705, exon 6 of 85)	protein_coding-exon (ENSGALG00000003705, exon 6 of 85)	8124
ENSGALG00000056496	240858	3.5823	0.917962	0.320578	2.86346	0.00419046	0.999975	6	13713454	13713865		exon (ENSGALG00000065773, exon 5 of 5)	lncRNA-exon (ENSGALG00000065773, exon 5 of 5)	27561		ENSGALG00000053689	114916	12.8241	1.21224	0.220097	5.50775	3.63e-08	1.02e-05	2	55556065	55556658	BRD9	promoter-TSS (ENSGALG00000008139)	protein_coding-promoter-TSS (ENSGALG00000008139)	1774		ENSGALG00000050762	92286	7.81216	-2.06236	0.322772	-6.38952	1.66e-10	6.81e-08	18	5488577	5489377	KIF2B	intron (ENSGALG00000051709, intron 2 of 4)	lncRNA-intron (ENSGALG00000051709, intron 2 of 4)	-141651
ENSGALG00000009256	167373	5.04187	0.719394	0.251286	2.86284	0.00419858	0.999975	3	17276365	17276645	LEFTY1	intron (ENSGALG00000009256, intron 1 of 3)	protein_coding-intron (ENSGALG00000009256, intron 1 of 3)	594		ENSGALG00000007796	142682	16.0638	-0.967128	0.175548	-5.50918	3.61e-08	1.02e-05	20	12370192	12370909	BCAS1	exon (ENSGALG00000059898, exon 2 of 2)	lncRNA-exon (ENSGALG00000059898, exon 2 of 2)	-9519		ENSGALG00000003705	52350	11.9076	-1.6894	0.264379	-6.39007	1.66e-10	6.81e-08	10	4911969	4913058	VPS13C	intron (ENSGALG00000038733, intron 3 of 14)	protein_coding-intron (ENSGALG00000038733, intron 2 of 17)	9172
ENSGALG00000063209	174186	1.44493	-1.50481	0.525666	-2.86268	0.00420075	0.999975	3	39348254	39348401		intron (ENSGALG00000037506, intron 19 of 21)	protein_coding-intron (ENSGALG00000037506, intron 19 of 22)	-99266		ENSGALG00000030022	162250	55.192	-0.710595	0.129011	-5.50804	3.63e-08	1.02e-05	3	972044	973105	FANCL	Intergenic	Intergenic	-250		ENSGALG00000008037	84903	33.4884	0.934727	0.146288	6.38965	1.66e-10	6.81e-08	15	11183933	11185155	HORMAD2	exon (ENSGALG00000014754, exon 2 of 6)	protein_coding-exon (ENSGALG00000014754, exon 2 of 6)	6365
ENSGALG00000032146	147504	2.66526	-1.06986	0.373806	-2.86207	0.00420887	0.999975	22	3886546	3886717	SLC4A5	intron (ENSGALG00000032146, intron 7 of 24)	protein_coding-intron (ENSGALG00000032146, intron 6 of 23)	11923		ENSGALG00000008139	162795	196.468	-0.537839	0.0976812	-5.50606	3.67e-08	1.02e-05	3	2680730	2682418	EML6	intron (ENSGALG00000053689, intron 2 of 15)	protein_coding-intron (ENSGALG00000053689, intron 2 of 16)	-691		ENSGALG00000038733	111613	6.98846	1.85583	0.290406	6.39046	1.65e-10	6.81e-08	2	43693733	43693987	TRAK1	intron (ENSGALG00000008037, intron 6 of 11)	protein_coding-intron (ENSGALG00000008037, intron 6 of 10)	55736
ENSGALG00000055473	269937	2.07384	1.3054	0.456274	2.86099	0.00422317	0.999975	9	6253858	6254019		intron (ENSGALG00000037387, intron 1 of 16)	protein_coding-intron (ENSGALG00000037387, intron 1 of 17)	-46843		ENSGALG00000061632	201990	72.409	-0.59673	0.108359	-5.50696	3.65e-08	1.02e-05	4	16705983	16707660	ENSGALG00000061632	intron (ENSGALG00000032642, intron 4 of 29)	protein_coding-intron (ENSGALG00000032642, intron 4 of 29)	720		ENSGALG00000003644	52341	24.8421	-0.819188	0.128217	-6.38907	1.67e-10	6.82e-08	10	4880036	4880492	C2CD4A	intron (ENSGALG00000003644, intron 3 of 4)	protein_coding-intron (ENSGALG00000003644, intron 3 of 4)	3642
ENSGALG00000000803	160629	2.43973	1.07466	0.375734	2.86017	0.00423417	0.999975	28	2024994	2025283	LOC100859850	intron (ENSGALG00000001486, intron 2 of 2)	protein_coding-intron (ENSGALG00000001486, intron 2 of 2)	-20562		ENSGALG00000062501	216201	8.8786	1.35567	0.246219	5.50594	3.67e-08	1.02e-05	4	77283763	77284103		intron (ENSGALG00000061632, intron 1 of 2)	protein_coding-intron (ENSGALG00000061632, intron 1 of 2)	6167		ENSGALG00000060308	271743	5.788	2.40914	0.377254	6.386	1.7e-10	6.95e-08	9	13345275	13345559	ENSGALG00000060308	intron (ENSGALG00000060308, intron 4 of 4)	protein_coding-intron (ENSGALG00000060308, intron 4 of 4)	2255
ENSGALG00000067327	203597	4.95129	0.759626	0.265593	2.86012	0.00423487	0.999975	4	23169592	23169954		intron (ENSGALG00000055284, intron 1 of 3)	lncRNA-intron (ENSGALG00000055284, intron 1 of 3)	-11376		ENSGALG00000056875	241320	101.013	-0.578401	0.104985	-5.50939	3.6e-08	1.02e-05	6	15414487	15415755		promoter-TSS (ENSGALG00000030022)	protein_coding-promoter-TSS (ENSGALG00000030022)	592		ENSGALG00000065064	25997	46.5706	-0.777749	0.121871	-6.38175	1.75e-10	7.13e-08	1	96405309	96406802		promoter-TSS (ENSGALG00000065064)	lncRNA-promoter-TSS (ENSGALG00000065064)	10391
ENSGALG00000016906	39707	6.89857	-0.695826	0.243299	-2.85996	0.00423694	0.999975	1	153990476	153991033	SPRY2	Intergenic	Intergenic	-63196		ENSGALG00000003759	52487	15.3383	0.992624	0.180305	5.50525	3.69e-08	1.03e-05	10	5387547	5388463	RORA	promoter-TSS (ENSGALG00000042883)	protein_coding-promoter-TSS (ENSGALG00000042883)	-35332		ENSGALG00000063479	246553	14.8665	1.5568	0.244103	6.37764	1.8e-10	7.32e-08	6	30352824	30353484		intron (ENSGALG00000063479, intron 2 of 2)	lncRNA-intron (ENSGALG00000063479, intron 2 of 3)	-7471
ENSGALG00000010649	172883	1.80107	-1.38591	0.484611	-2.85984	0.00423849	0.999975	3	34003522	34003678	CNST	intron (ENSGALG00000010649, intron 6 of 10)	protein_coding-intron (ENSGALG00000010649, intron 7 of 11)	18851		ENSGALG00000042883	128964	176.283	-0.564965	0.102644	-5.50411	3.71e-08	1.03e-05	2	115190764	115192365	VCPIP1	intron (ENSGALG00000003759, intron 2 of 10)	protein_coding-intron (ENSGALG00000003759, intron 2 of 10)	-413		ENSGALG00000046217	193859	5.59367	-1.78046	0.279343	-6.37372	1.84e-10	7.5e-08	31	4929800	4930313	PIT54	promoter-TSS (ENSGALG00000046217)	protein_coding-promoter-TSS (ENSGALG00000046217)	-453
ENSGALG00000062656	31305	2.13134	1.19237	0.417045	2.85909	0.00424865	0.999975	1	119811100	119811306		promoter-TSS (ENSGALG00000062656)	lncRNA-promoter-TSS (ENSGALG00000062656)	-766		ENSGALG00000004903	60324	67.803	0.600587	0.10922	5.49888	3.82e-08	1.06e-05	11	10436364	10437199	CHST8	promoter-TSS (ENSGALG00000004899)	protein_coding-promoter-TSS (ENSGALG00000004899)	-54254		ENSGALG00000050382	37645	9.62376	-1.33291	0.209183	-6.37197	1.87e-10	7.57e-08	1	141322241	141323121		exon (ENSGALG00000059069, exon 1 of 2)	lncRNA-exon (ENSGALG00000059069, exon 1 of 2)	-8350
ENSGALG00000010000	170317	1.18033	1.49257	0.522153	2.85849	0.00425661	0.999975	3	26459731	26459865	PRKCE	intron (ENSGALG00000010000, intron 2 of 14)	protein_coding-intron (ENSGALG00000010000, intron 2 of 14)	121833		ENSGALG00000057403	50808	40.3087	-0.758035	0.137885	-5.49758	3.85e-08	1.07e-05	10	1081016	1081907	ENSGALG00000057403	Intergenic	Intergenic	-4133		ENSGALG00000059069	193425	3.55728	3.52486	0.553201	6.37176	1.87e-10	7.57e-08	31	2199235	2199570		Intergenic	Intergenic	1048
ENSGALG00000067580	283217	9.14597	0.626926	0.219394	2.85754	0.00426944	0.999975	Z	49108863	49109567		Intergenic	Intergenic	-203013		ENSGALG00000041445	132346	60.8435	-0.705114	0.1283	-5.49582	3.89e-08	1.08e-05	2	128467157	128467976	ANKRD46	promoter-TSS (ENSGALG00000041445)	protein_coding-promoter-TSS (ENSGALG00000041445)	156		ENSGALG00000055764	232773	3.94712	-2.58875	0.406439	-6.36934	1.9e-10	7.68e-08	5	45616040	45616346		intron (ENSGALG00000010884, intron 7 of 9)	protein_coding-intron (ENSGALG00000010884, intron 6 of 8)	-5258
ENSGALG00000060011	33620	2.9591	0.97298	0.340595	2.85671	0.00428058	0.999975	1	127573694	127573923		intron (ENSGALG00000060011, intron 2 of 3)	lncRNA-intron (ENSGALG00000065961, intron 1 of 1)	6193		ENSGALG00000060655	76084	71.3014	0.794522	0.144628	5.49354	3.94e-08	1.09e-05	14	2388291	2389537		Intergenic	Intergenic	13487		ENSGALG00000049170	31008	11.1832	-1.23391	0.193769	-6.36793	1.92e-10	7.74e-08	1	118606502	118607005		intron (ENSGALG00000049170, intron 1 of 3)	lncRNA-intron (ENSGALG00000049170, intron 1 of 3)	192
ENSGALG00000010209	206129	174.812	-0.241292	0.0844666	-2.85665	0.00428139	0.999975	4	34444265	34446631	PGRMC2	promoter-TSS (ENSGALG00000010209)	protein_coding-promoter-TSS (ENSGALG00000010209)	-107		ENSGALG00000066950	82567	60.3955	0.761249	0.138598	5.49248	3.96e-08	1.09e-05	15	5524547	5525615	VPS37B	intron (ENSGALG00000003642, intron 5 of 6)	protein_coding-intron (ENSGALG00000003642, intron 5 of 6)	-3866		ENSGALG00000057923	282623	1.28251	-4.41213	0.693418	-6.36287	1.98e-10	7.96e-08	Z	43724385	43724611		intron (ENSGALG00000035369, intron 1 of 2)	protein_coding-intron (ENSGALG00000035369, intron 1 of 2)	-3793
ENSGALG00000047450	186693	1.75671	1.20565	0.422052	2.85665	0.00428143	0.999975	3	87016697	87016855		intron (ENSGALG00000016289, intron 29 of 91)	protein_coding-intron (ENSGALG00000016289, intron 32 of 98)	-39646		ENSGALG00000032595	15437	144.993	-0.51273	0.0933731	-5.4912	3.99e-08	1.1e-05	1	56917592	56919314	NDUFB2	TTS (ENSGALG00000021225)	protein_coding-TTS (ENSGALG00000021225)	310		ENSGALG00000035369	158776	20.6244	-1.3365	0.210042	-6.363	1.98e-10	7.96e-08	27	5903039	5903528	DUSP3	intron (ENSGALG00000057923, intron 1 of 2)	lncRNA-intron (ENSGALG00000057923, intron 1 of 2)	2811
ENSGALG00000014342	20793	3.19111	0.95021	0.332633	2.85663	0.0042816	0.999975	1	75267950	75268188	TEAD4	intron (ENSGALG00000014342, intron 1 of 13)	protein_coding-intron (ENSGALG00000014342, intron 1 of 12)	18356		ENSGALG00000056176	59659	47.6823	0.660523	0.12031	5.49017	4.02e-08	1.1e-05	11	7725782	7726925	ENSGALG00000056176	promoter-TSS (ENSGALG00000051868)	protein_coding-promoter-TSS (ENSGALG00000051868)	-6434		ENSGALG00000005369	222219	28.6577	-0.866982	0.136256	-6.36289	1.98e-10	7.96e-08	5	7826595	7827823	BTBD10	intron (ENSGALG00000005378, intron 11 of 17)	protein_coding-intron (ENSGALG00000005378, intron 12 of 18)	32253
ENSGALG00000055631	121923	6.52295	0.695703	0.243577	2.8562	0.00428748	0.999975	2	85123233	85123689		exon (ENSGALG00000059229, exon 2 of 2)	lncRNA-exon (ENSGALG00000059229, exon 2 of 2)	1176		ENSGALG00000057003	77829	26.8038	-0.754124	0.137341	-5.49088	4e-08	1.1e-05	14	6516627	6516915	MSRB1	Intergenic	Intergenic	3385		ENSGALG00000038678	125218	15.7498	-1.29242	0.203145	-6.36205	1.99e-10	7.99e-08	2	100163084	100163739	EPB41L3	intron (ENSGALG00000038678, intron 3 of 23)	protein_coding-intron (ENSGALG00000038678, intron 3 of 22)	41121
ENSGALG00000012121	221837	5.05823	0.738588	0.25862	2.85588	0.00429171	0.999975	5	5522991	5523348	RCN1	Intergenic	Intergenic	-45261		ENSGALG00000010446	265137	42.0874	0.699847	0.127452	5.49105	4e-08	1.1e-05	8	22225911	22226490	EFCAB14	promoter-TSS (ENSGALG00000066945)	lncRNA-promoter-TSS (ENSGALG00000066945)	-4059		ENSGALG00000048109	4481	7.61119	2.07084	0.325674	6.35864	2.04e-10	8.16e-08	1	16231467	16232086	LOC107051636	exon (ENSGALG00000048109, exon 2 of 3)	protein_coding-exon (ENSGALG00000048109, exon 2 of 3)	755
ENSGALG00000065299	122117	5.0367	0.77123	0.270097	2.85538	0.00429857	0.999975	2	86010822	86011190	MRPL36	Intergenic	Intergenic	-28044		ENSGALG00000015540	283957	52.0665	-0.689536	0.125574	-5.49105	4e-08	1.1e-05	Z	55711153	55712566	RAD23B	intron (ENSGALG00000010469, intron 1 of 12)	protein_coding-intron (ENSGALG00000010469, intron 1 of 12)	445		ENSGALG00000064143	11024	25.6471	-0.968223	0.152436	-6.35167	2.13e-10	8.52e-08	1	44168913	44169584		intron (ENSGALG00000067450, intron 2 of 4)	lncRNA-intron (ENSGALG00000067450, intron 2 of 4)	-36183
ENSGALG00000034067	157128	3.70665	-0.907581	0.317906	-2.85487	0.00430548	0.999975	26	5149419	5149562	FMOD	Intergenic	Intergenic	-9465		ENSGALG00000025594	114954	23.6788	0.854153	0.155697	5.48601	4.11e-08	1.12e-05	2	55650616	55651627		intron (ENSGALG00000042784, intron 4 of 4)	protein_coding-intron (ENSGALG00000042784, intron 3 of 3)	-21186		ENSGALG00000067450	53487	25.9931	1.25155	0.19705	6.35142	2.13e-10	8.52e-08	10	9039496	9040455		intron (ENSGALG00000011274, intron 2 of 8)	protein_coding-intron (ENSGALG00000011274, intron 2 of 8)	10731
ENSGALG00000060478	135314	11.0525	0.552477	0.193563	2.85425	0.00431386	0.999975	2	139251130	139251560		intron (ENSGALG00000060478, intron 2 of 2)	lncRNA-intron (ENSGALG00000060478, intron 2 of 2)	13124		ENSGALG00000006284	263309	25.4991	1.00747	0.18366	5.4855	4.12e-08	1.13e-05	8	16358046	16358743	SH3GLB1	intron (ENSGALG00000050155, intron 5 of 14)	protein_coding-intron (ENSGALG00000050155, intron 5 of 14)	-15297		ENSGALG00000009236	253090	35.7762	-0.776145	0.122342	-6.34405	2.24e-10	8.93e-08	7	15780740	15782382	AGPS	intron (ENSGALG00000009236, intron 2 of 20)	protein_coding-intron (ENSGALG00000009236, intron 1 of 20)	13637
ENSGALG00000051664	182659	31.4581	-0.386857	0.135552	-2.85394	0.00431811	0.999975	3	68621230	68622774		intron (ENSGALG00000051664, intron 1 of 2)	lncRNA-intron (ENSGALG00000051664, intron 1 of 3)	5289		ENSGALG00000036133	66575	45.6515	-0.903881	0.16483	-5.48373	4.16e-08	1.14e-05	12	11035453	11035754	KLF15	promoter-TSS (ENSGALG00000036133)	protein_coding-promoter-TSS (ENSGALG00000036133)	-46		ENSGALG00000012269	236826	7.85809	-1.97212	0.310884	-6.34359	2.24e-10	8.94e-08	5	57880522	57880860	VCPKMT	intron (ENSGALG00000012273, intron 14 of 21)	protein_coding-intron (ENSGALG00000012273, intron 14 of 22)	-14096
ENSGALG00000066681	18101	1.26165	-1.84359	0.645983	-2.85393	0.00431826	0.999975	1	65542264	65542432		Intergenic	Intergenic	-7593		ENSGALG00000011662	12044	37.2654	0.791391	0.144431	5.47936	4.27e-08	1.16e-05	1	47748798	47750372	NUP205	TTS (ENSGALG00000003567)	protein_coding-TTS (ENSGALG00000003567)	11128		ENSGALG00000013861	178727	31.1036	0.970766	0.153269	6.33373	2.39e-10	9.51e-08	3	54708109	54708668	TNFAIP3	promoter-TSS (ENSGALG00000055962)	lncRNA-promoter-TSS (ENSGALG00000055962)	-24383
ENSGALG00000002403	81895	9.53501	-0.558447	0.195684	-2.85381	0.00431981	0.999975	15	3002149	3002436	ULK1	Intergenic	Intergenic	-4789		ENSGALG00000015416	127906	49.3813	0.762688	0.139182	5.47978	4.26e-08	1.16e-05	2	111318039	111318655	SDR16C5	intron (ENSGALG00000015416, intron 1 of 6)	protein_coding-intron (ENSGALG00000015416, intron 1 of 6)	2670		ENSGALG00000055962	284849	16.9555	1.07675	0.170003	6.3337	2.39e-10	9.51e-08	Z	67227831	67228479		Intergenic	Intergenic	-470
ENSGALG00000021273	152933	54.546	-0.301602	0.105693	-2.85357	0.00432313	0.999975	24	5425631	5426446	TMPRSS13	intron (ENSGALG00000021273, intron 1 of 13)	protein_coding-intron (ENSGALG00000021273, intron 1 of 13)	2488		ENSGALG00000065527	150254	22.8803	0.848482	0.154853	5.47927	4.27e-08	1.16e-05	23	5425217	5425681		intron (ENSGALG00000011662, intron 8 of 42)	protein_coding-intron (ENSGALG00000011662, intron 8 of 42)	6715		ENSGALG00000056963	50390	7.0086	-1.52501	0.240801	-6.33308	2.4e-10	9.53e-08	1	196996895	196997182		intron (ENSGALG00000061577, intron 2 of 2)	lncRNA-intron (ENSGALG00000059758, intron 1 of 1)	1197
[truncated: 7,198 more rows]

## Sheet: Table S4
Table S4 Functional enrichment and pathway analysis of genes from significant differentially accessible regions (DARs) from the assay for transposase-accessible chromatin using sequencing (ATAC-Seq) analysis.
		Strain effects: LSL vs. LB
[truncated: 63 more rows]

## Sheet: Table S5
Table S5 Strain - Integration of assay for transposase-accessible chromatin using sequencing (ATAC-Seq) and RNA-Seq (Significant overlapping genes in ATAC-Seq and RNA-Seq between LSL and LB [FDR < 0.01]).
[truncated: 1,080 more rows]

[truncated: 4 more sheets: Table S6, Table S7, Table S8, Table S9]
